# Supplementary material for: Isolation and characterization of glutathione S-transferase genes and their transcripts in Saccharina japonica (Laminariales, Phaeophyceae) during development and under abiotic stress
Source: BMC Plant Biol. 2023 Sep 18;23:436. doi: 10.1186/s12870-023-04430-5 (PMC10506224; doi:10.1186/s12870-023-04430-5)
Supplement: Supplementary file 1 — Additional file 1: Supplementary Table S1. Subcellular localization prediction of the SjGSTs. [file 12870_2023_4430_MOESM1_ESM.xlsx]

## Sheet: Sheet1
	Supplementary Table S1 Subcellular localization prediction of the SjGSTs
	ID	TMHMM		Signal P	Cell PLOC
GENE_000958	SjGST1	0	outside	other	Cytoplasm
GENE_003591	SjGST2	0	outside	other	Cytoplasm
GENE_003790	SjGST3	0	outside	other	Cytoplasm
GENE_004442	SjGST4	1	transmembrane	Signal peptide (Sec/SPI)	Cytoplasm
GENE_006883	SjGST5	0	outside	Signal peptide (Sec/SPI)	Cytoplasm
GENE_007480	SjGST6	0	outside	other	Cytoplasm
GENE_010113	SjGST7	0	outside	other	Cytoplasm
GENE_011072	SjGST8	0	outside	Signal peptide (Sec/SPI)	Nucleus
GENE_011958	SjGST9	0	outside	other	Cytoplasm
GENE_013030	SjGST10	0	outside	other	Cytoplasm. Nucleus.
GENE_013031	SjGST11	0	outside	other	Cytoplasm
GENE_013032	SjGST12	0	outside	other	Cytoplasm
GENE_015111	SjGST13	0	outside	other	Cytoplasm
GENE_015113	SjGST14	0	outside	other	Cytoplasm
GENE_015114	SjGST15	0	outside	other	Cytoplasm
GENE_015124	SjGST16	0	outside	other	Cytoplasm
GENE_015125	SjGST17	0	outside	other	Cytoplasm
GENE_015126	SjGST18	0	outside	other	Cytoplasm
GENE_015127	SjGST19	0	outside	other	Cytoplasm
GENE_018185	SjGST20	0	outside	other	Cytoplasm
GENE_018444	SjGST21	0	outside	other	Cytoplasm
GENE_020841	SjGST22	0	outside	other	Cytoplasm
GENE_020842	SjGST23	0	outside	other	Cytoplasm
GENE_020843	SjGST24	0	outside	other	Cytoplasm. Extracell.
GENE_021351	SjGST25	0	outside	other	Cytoplasm
GENE_022334	SjGST26	0	outside	other	Cytoplasm
GENE_023686	SjGST27	0	outside	other	Chloroplast. Cytoplasm. Nucleus.
GENE_023690	SjGST28	0	outside	other	Cytoplasm
XLOC_014659	SjGST29	0	inside	other	Cytoplasm
XLOC_028480	SjGST30	0	outside	other	Cytoplasm
XLOC_034827	SjGST31	0	outside	other	Extracell
XLOC_036550	SjGST32	0	outside	other	Cytoplasm. Extracell.
