# Supplementary material for: Isolation and characterization of glutathione S-transferase genes and their transcripts in Saccharina japonica (Laminariales, Phaeophyceae) during development and under abiotic stress
Source: BMC Plant Biol. 2023 Sep 18;23:436. doi: 10.1186/s12870-023-04430-5 (PMC10506224; doi:10.1186/s12870-023-04430-5)
Supplement: Supplementary file 2 — Additional file 2: Supplementary Table S2. Reciprocal BLAST using the candidate SjGST proteins as queries against Saccharina japonica SjGST proteins. Supplementary Table S2. Reciprocal BLAST using the candidate SjGST proteins as queries against Laminaria digitata LdGST proteins. Supplementary Table S2. Reciprocal BLAST using the candidate SjGST proteins as queries against Ectocarpus siliculosus EsGST proteins. Supplementary Table S2. Reciprocal BLAST using the candidate SjGST proteins as queries against Cladosiphon okamuranus CoGST proteins. Supplementary Table S2. Reciprocal BLAST using the candidate SjGST proteins as queries against Nemacystus decipiens NdGST proteins. Supplementary Table S2. Reciprocal BLAST using the candidate SjGST proteins as queries against Phaeodactylum tricornutum PtGST proteins. Supplementary Table S2. Reciprocal BLAST using the candidate SjGST proteins as queries against Thalassiosira weissflogii TwGST proteins. Supplementary Table S2. Reciprocal BLAST using the candidate SjGST proteins as queries against Arabidopsis thaliana AtGST proteins. [file 12870_2023_4430_MOESM2_ESM.xlsx]

## Sheet: SjGST vs SjGST
Supplementary Table S2 Reciprocal BLAST using the candidate SjGST proteins as queries against Saccharina japonica SjGST proteins
Query genes	Subject genes	WeightCoverage	Subject evalue	Query start	Query end	Subject start	Subject end	Identity	BitScore
SjGST1	SjGST1	1	2.15e-72	1	100	1	100	1	201.445
SjGST1	SjGST26	0.96	5.73e-65	1	96	125	220	0.96875	186.808
SjGST1	SjGST2	0.94	3.48e-57	1	94	16	109	0.893617	163.31
SjGST1	SjGST21	0.94	9.22e-56	1	94	127	220	0.914894	163.31
SjGST1	SjGST22	0.89	5.29e-30	1	89	116	203	0.707865	97.4413
SjGST1	SjGST23	0.89	1.18e-28	1	89	39	126	0.651685	91.6633
SjGST1	SjGST7	0.89	2.96e-27	1	89	116	203	0.685393	90.1225
SjGST1	SjGST6	0.89	6.91e-27	1	89	116	203	0.651685	89.3521
SjGST1	SjGST24	0.919192	2.01e-26	1	91	9	99	0.637363	85.1149
SjGST1	SjGST25	0.87	2.66e-18	1	87	119	206	0.556818	67.3958
SjGST2	SjGST2	1	2.84e-81	1	110	1	110	1	224.557
SjGST2	SjGST26	0.990909	1.04e-62	1	109	110	218	0.87156	181.415
SjGST2	SjGST21	1	1.4e-62	1	110	112	221	0.890909	181.415
SjGST2	SjGST1	0.94	3.82e-57	16	109	1	94	0.893617	163.31
SjGST2	SjGST23	0.945455	1.37e-29	1	104	24	126	0.615385	94.3597
SjGST2	SjGST6	0.918182	2.46e-28	4	104	104	203	0.60396	93.2041
SjGST2	SjGST22	0.945455	7.33e-27	1	104	101	203	0.605769	89.7373
SjGST2	SjGST7	0.945455	6.53e-26	1	104	101	203	0.586538	87.0409
SjGST2	SjGST24	0.929293	2.42e-24	15	106	8	99	0.586957	80.1073
SjGST2	SjGST25	0.909091	9.16e-20	3	102	106	206	0.564356	71.633
SjGST2	SjGST12	0.918182	1.87e-15	1	101	95	197	0.563107	59.6918
SjGST2	SjGST14	0.945455	2.81e-14	1	104	95	200	0.54717	56.6102
SjGST2	SjGST17	0.945455	5.39e-14	1	104	45	150	0.537736	55.0694
SjGST2	SjGST18	0.945455	4.19e-13	1	104	95	200	0.537736	53.5286
SjGST2	SjGST13	0.945455	2.21e-12	1	104	95	200	0.528302	51.6026
SjGST2	SjGST20	0.872727	1.72e-11	9	104	103	200	0.510204	48.9062
SjGST2	SjGST15	0.945455	3.26e-11	1	104	95	200	0.528302	48.1358
SjGST2	SjGST16	0.863636	1.19e-10	10	104	104	200	0.546392	46.595
SjGST2	SjGST19	0.872727	2.25e-10	9	104	103	200	0.5	45.8246
SjGST2	SjGST31	0.558824	2.24e-08	43	98	22	78	0.54386	39.2762
SjGST3	SjGST3	1	0	1	381	1	381	1	795.038
SjGST4	SjGST4	1	0	1	285	1	285	1	577.785
SjGST4	SjGST9	0.77193	2.44e-13	41	260	69	289	0.437229	59.6918
SjGST4	SjGST5	0.856459	1.43e-09	41	264	29	207	0.344538	46.9802
SjGST5	SjGST5	1	1.26e-159	1	209	1	209	1	430.639
SjGST5	SjGST4	0.856459	1.05e-09	29	207	41	264	0.344538	46.9802
SjGST5	SjGST9	0.722488	5.61e-08	27	177	67	255	0.374359	41.9726
SjGST6	SjGST6	1	1.77e-154	1	205	1	205	1	417.542
SjGST6	SjGST22	1	3.06e-107	1	205	1	205	0.809756	298.13
SjGST6	SjGST7	1	1.88e-105	1	205	1	205	0.804878	293.508
SjGST6	SjGST26	0.95122	5.47e-66	9	203	18	213	0.642857	193.741
SjGST6	SjGST21	0.960976	1.5e-58	9	205	20	217	0.641414	174.866
SjGST6	SjGST25	0.960976	4.21e-50	3	199	6	204	0.572864	154.066
SjGST6	SjGST23	1	9.55e-50	78	205	1	128	0.679688	149.443
SjGST6	SjGST24	0.929293	1.34e-39	115	205	8	99	0.771739	122.479
SjGST6	SjGST30	0.814815	7.23e-36	9	118	16	125	0.654545	114.39
SjGST6	SjGST12	0.975124	2.73e-35	1	199	1	196	0.544554	114.775
SjGST6	SjGST14	1	1.47e-32	1	204	1	201	0.52657	107.842
SjGST6	SjGST13	1	4.53e-32	1	204	1	201	0.521739	106.301
SjGST6	SjGST18	1	8.82e-31	1	204	1	201	0.516908	103.219
SjGST6	SjGST15	1	4.66e-30	1	204	1	201	0.502415	101.293
SjGST6	SjGST10	0.956098	4.89e-29	1	196	81	273	0.507538	100.523
SjGST6	SjGST20	0.985075	7.91e-29	6	204	4	201	0.47549	98.2117
SjGST6	SjGST19	0.985075	1.11e-28	6	204	4	201	0.480392	97.8265
SjGST6	SjGST16	1	1.81e-28	1	204	1	201	0.509524	97.0561
SjGST6	SjGST2	0.918182	4.59e-28	104	203	4	104	0.60396	93.2041
SjGST6	SjGST1	0.89	1.42e-26	116	203	1	89	0.651685	89.3521
SjGST6	SjGST29	0.788235	1.71e-22	9	75	18	84	0.686567	78.1814
SjGST6	SjGST11	0.990991	4.14e-21	1	116	1	110	0.543103	75.485
SjGST6	SjGST17	1	1.7e-20	57	204	1	151	0.516556	74.7146
SjGST6	SjGST31	0.588235	7.6e-08	139	197	19	78	0.566667	39.6614
SjGST7	SjGST7	1	1.09e-155	1	205	1	205	1	420.624
SjGST7	SjGST22	1	2.17e-124	1	205	1	205	0.892683	341.273
SjGST7	SjGST6	1	1.88e-105	1	205	1	205	0.804878	293.508
SjGST7	SjGST26	0.95122	8.88e-74	9	203	18	213	0.678571	213.772
SjGST7	SjGST23	0.992188	1.07e-63	78	204	1	127	0.795276	184.882
SjGST7	SjGST21	0.960976	1.43e-61	9	205	20	217	0.656566	182.57
SjGST7	SjGST25	0.960976	1.18e-54	3	199	6	204	0.613065	165.622
SjGST7	SjGST30	0.814815	1.81e-44	9	118	16	125	0.709091	136.346
SjGST7	SjGST12	0.960199	1.1e-41	6	199	4	196	0.573604	131.339
SjGST7	SjGST14	0.985075	2.56e-40	6	204	4	201	0.559406	127.872
SjGST7	SjGST24	0.929293	1.32e-39	115	205	8	99	0.782609	122.479
SjGST7	SjGST13	0.985075	8.6e-39	6	204	4	201	0.554455	123.635
SjGST7	SjGST18	0.985075	1.68e-38	6	204	4	201	0.549505	123.25
SjGST7	SjGST15	0.985075	5.08e-38	6	204	4	201	0.544554	121.709
SjGST7	SjGST10	0.931707	9.55e-38	6	196	84	273	0.546392	123.25
SjGST7	SjGST20	0.985075	3.75e-36	6	204	4	201	0.519608	117.087
SjGST7	SjGST19	0.985075	4.22e-36	6	204	4	201	0.52451	116.701
SjGST7	SjGST16	0.985075	1.34e-34	6	204	4	201	0.539604	112.849
SjGST7	SjGST11	0.990991	2.69e-27	1	116	1	110	0.586207	91.2781
SjGST7	SjGST1	0.89	6.06e-27	116	203	1	89	0.685393	90.1225
SjGST7	SjGST29	0.788235	1.09e-26	9	75	18	84	0.731343	88.9669
SjGST7	SjGST2	0.945455	1.22e-25	101	203	1	104	0.586538	87.0409
SjGST7	SjGST17	1	7.06e-25	57	204	1	151	0.543046	86.2705
SjGST7	SjGST31	0.5	3.87e-06	148	197	28	78	0.588235	34.6538
SjGST7	SjGST32	0.515982	5.04e-06	53	157	49	161	0.429825	35.8094
SjGST8	SjGST8	1	0	1	327	1	327	1	668.692
SjGST9	SjGST9	1	0	1	430	1	430	1	883.634
SjGST9	SjGST4	0.77193	3.67e-13	69	289	41	260	0.437229	59.6918
SjGST9	SjGST5	0.722488	1.15e-07	67	255	27	177	0.374359	41.9726
SjGST10	SjGST10	1	0	1	277	1	277	1	570.466
SjGST10	SjGST18	0.965174	2.69e-132	81	274	1	194	0.938144	364.385
SjGST10	SjGST14	0.965174	4.97e-132	81	274	1	194	0.938144	363.614
SjGST10	SjGST13	0.965174	1.79e-131	81	274	1	194	0.93299	362.073
SjGST10	SjGST12	0.965174	1.5e-126	81	274	1	194	0.927835	349.747
SjGST10	SjGST15	0.965174	1.96e-110	81	274	1	194	0.865979	308.916
SjGST10	SjGST20	0.965174	5.12e-107	81	274	1	194	0.850515	300.442
SjGST10	SjGST19	0.965174	2.23e-105	81	274	1	194	0.845361	296.204
SjGST10	SjGST16	0.965174	8.39e-102	81	274	1	194	0.829897	286.96
SjGST10	SjGST17	0.953642	1.49e-91	131	274	1	144	0.916667	259.225
SjGST10	SjGST11	0.981982	2.88e-71	81	189	1	109	0.917431	206.068
SjGST10	SjGST31	0.77451	2.46e-48	197	275	1	79	0.936709	147.517
SjGST10	SjGST7	0.931707	2.99e-37	84	273	6	196	0.546392	122.094
SjGST10	SjGST22	0.956098	3.53e-36	81	273	1	196	0.562814	119.398
SjGST10	SjGST25	0.80083	9.39e-34	84	273	9	201	0.538462	114.005
SjGST10	SjGST21	0.855204	1.27e-30	87	273	20	208	0.513089	105.531
SjGST10	SjGST26	0.859091	9.56e-30	87	273	18	206	0.502618	102.834
SjGST10	SjGST6	0.956098	1.36e-28	81	273	1	196	0.507538	99.3673
SjGST10	SjGST30	0.822222	4e-22	87	193	16	126	0.531532	80.4925
SjGST10	SjGST23	0.921875	1.11e-15	153	273	2	119	0.520661	62.7734
SjGST10	SjGST32	0.684932	1.52e-13	127	273	49	198	0.496774	58.5362
SjGST10	SjGST29	0.8	1.86e-12	87	150	18	85	0.558824	52.7582
SjGST10	SjGST24	0.555556	8.91e-09	218	273	36	90	0.589286	42.743
SjGST11	SjGST11	1	1.88e-82	1	111	1	111	1	227.639
SjGST11	SjGST14	0.990991	2.77e-76	1	110	1	110	0.963636	215.312
SjGST11	SjGST13	0.990991	5.07e-76	1	110	1	110	0.954545	214.542
SjGST11	SjGST12	0.990991	7.77e-76	1	110	1	110	0.963636	214.157
SjGST11	SjGST18	0.990991	1.97e-75	1	110	1	110	0.954545	213.001
SjGST11	SjGST10	0.981982	5.19e-71	1	109	81	189	0.917431	204.527
SjGST11	SjGST15	0.990991	2.55e-66	1	110	1	110	0.909091	190.274
SjGST11	SjGST16	0.990991	1.72e-63	1	110	1	110	0.881818	182.956
SjGST11	SjGST19	1	9.67e-61	1	111	1	111	0.864865	176.022
SjGST11	SjGST20	1	1.03e-60	1	111	1	111	0.864865	176.022
SjGST11	SjGST17	0.540541	3.2e-39	51	110	1	60	0.966667	119.783
SjGST11	SjGST7	0.990991	1.46e-27	1	110	1	116	0.586207	91.2781
SjGST11	SjGST22	0.990991	3.56e-26	1	110	1	116	0.594828	87.8113
SjGST11	SjGST25	0.972973	1.01e-25	4	111	9	120	0.589286	87.4261
SjGST11	SjGST30	0.936937	1.69e-24	7	110	16	123	0.555556	81.6481
SjGST11	SjGST6	0.990991	2.24e-21	1	110	1	116	0.543103	75.485
SjGST11	SjGST26	0.936937	6.83e-21	7	110	18	125	0.527778	74.3294
SjGST11	SjGST21	0.936937	4.37e-19	7	110	20	127	0.537037	69.707
SjGST11	SjGST29	0.788235	3.37e-13	7	69	18	84	0.58209	51.6026
SjGST11	SjGST32	0.981982	2.65e-07	1	109	1	118	0.423729	37.3502
SjGST12	SjGST12	1	5.74e-153	1	201	1	201	1	413.305
SjGST12	SjGST14	0.995025	3.2e-131	1	200	1	200	0.915	358.221
SjGST12	SjGST13	0.995025	2.13e-130	1	200	1	200	0.905	356.295
SjGST12	SjGST18	0.995025	6.75e-129	1	200	1	200	0.9	352.443
SjGST12	SjGST10	0.965174	7.74e-126	1	194	81	274	0.927835	347.436
SjGST12	SjGST15	0.995025	2.31e-122	1	200	1	200	0.895	335.88
SjGST12	SjGST16	0.995025	1.07e-115	1	200	1	200	0.875	318.931
SjGST12	SjGST20	0.995025	2.11e-115	1	200	1	200	0.855	318.161
SjGST12	SjGST19	0.995025	7.19e-114	1	200	1	200	0.85	314.309
SjGST12	SjGST17	0.993377	5.24e-95	51	200	1	150	0.893333	265.003
SjGST12	SjGST11	0.990991	1.41e-75	1	110	1	110	0.963636	214.157
SjGST12	SjGST31	0.754902	1.54e-45	117	193	1	77	0.909091	137.887
SjGST12	SjGST22	0.975124	3.62e-43	1	196	1	199	0.59901	135.191
SjGST12	SjGST7	0.960199	1.08e-41	4	196	6	199	0.573604	131.339
SjGST12	SjGST25	0.965174	2.29e-39	4	197	9	205	0.577889	126.331
SjGST12	SjGST21	0.950249	8.37e-37	7	197	20	212	0.548718	119.013
SjGST12	SjGST26	0.950249	1.32e-36	7	197	18	210	0.533333	118.627
SjGST12	SjGST6	0.975124	2.68e-35	1	196	1	199	0.544554	114.775
SjGST12	SjGST30	0.822222	8.2e-25	7	113	16	126	0.558559	85.5001
SjGST12	SjGST23	0.945312	1.87e-18	73	196	2	122	0.548387	68.9366
SjGST12	SjGST32	0.920398	1.21e-15	11	195	13	200	0.457286	63.1586
SjGST12	SjGST2	0.918182	3.42e-15	95	197	1	101	0.563107	59.6918
SjGST12	SjGST29	0.788235	1.34e-12	7	69	18	84	0.597015	51.9878
SjGST12	SjGST24	0.868687	1.74e-10	109	196	8	93	0.568182	46.595
SjGST13	SjGST13	1	1.88e-152	1	201	1	201	1	411.764
SjGST13	SjGST14	1	5.87e-147	1	201	1	201	0.9801	397.897
SjGST13	SjGST18	1	2.17e-145	1	201	1	201	0.975124	394.045
SjGST13	SjGST10	0.965174	1.85e-131	1	194	81	274	0.93299	361.688
SjGST13	SjGST12	0.995025	2.13e-130	1	200	1	200	0.905	356.295
SjGST13	SjGST15	1	1.04e-118	1	201	1	201	0.875622	326.635
SjGST13	SjGST20	1	3.08e-112	1	201	1	201	0.845771	310.457
SjGST13	SjGST16	1	3.67e-111	1	201	1	201	0.845771	307.76
SjGST13	SjGST19	1	9.73e-111	1	201	1	201	0.840796	306.605
SjGST13	SjGST17	1	5.57e-105	51	201	1	151	0.97351	290.041
SjGST13	SjGST11	0.990991	9.17e-76	1	110	1	110	0.954545	214.542
SjGST13	SjGST31	0.754902	1.23e-51	117	193	1	77	0.974026	153.295
SjGST13	SjGST7	0.985075	8.43e-39	4	201	6	204	0.554455	123.635
SjGST13	SjGST22	1	4.06e-38	1	201	1	204	0.545894	122.094
SjGST13	SjGST25	0.975124	7.95e-37	4	199	9	207	0.542289	119.783
SjGST13	SjGST26	0.965174	1.94e-33	7	200	18	213	0.510101	110.538
SjGST13	SjGST21	0.970149	1.22e-32	7	201	20	216	0.522613	108.227
SjGST13	SjGST6	1	4.44e-32	1	201	1	204	0.521739	106.301
SjGST13	SjGST30	0.807407	2.13e-22	7	111	16	124	0.541284	79.337
SjGST13	SjGST23	0.984375	2.5e-15	73	201	2	127	0.511628	60.4622
SjGST13	SjGST29	0.788235	1.61e-13	7	69	18	84	0.58209	54.6842
SjGST13	SjGST32	0.945274	2.28e-13	11	200	13	215	0.425234	56.9954
SjGST13	SjGST2	0.945455	4.04e-12	95	200	1	104	0.528302	51.6026
SjGST13	SjGST24	0.616162	3.71e-09	140	201	38	98	0.596774	43.1282
SjGST14	SjGST14	1	8.83e-152	1	201	1	201	1	410.223
SjGST14	SjGST13	1	5.87e-147	1	201	1	201	0.9801	397.897
SjGST14	SjGST18	1	8.34e-147	1	201	1	201	0.9801	397.512
SjGST14	SjGST10	0.965174	2.96e-131	1	194	81	274	0.938144	361.303
SjGST14	SjGST12	0.995025	3.2e-131	1	200	1	200	0.915	358.221
SjGST14	SjGST15	1	3.54e-120	1	201	1	201	0.885572	330.487
SjGST14	SjGST16	1	4.58e-114	1	201	1	201	0.860697	315.079
SjGST14	SjGST20	1	9.25e-114	1	201	1	201	0.850746	314.309
SjGST14	SjGST19	1	2.42e-112	1	201	1	201	0.845771	310.457
SjGST14	SjGST17	1	8.27e-105	51	201	1	151	0.97351	289.656
SjGST14	SjGST11	0.990991	5.02e-76	1	110	1	110	0.963636	215.312
SjGST14	SjGST31	0.754902	5.08e-51	117	193	1	77	0.987013	151.754
SjGST14	SjGST7	0.985075	2.51e-40	4	201	6	204	0.559406	127.872
SjGST14	SjGST22	1	1.87e-39	1	201	1	204	0.565217	125.561
SjGST14	SjGST25	0.975124	9.96e-38	4	199	9	207	0.552239	122.094
SjGST14	SjGST21	0.970149	1.04e-33	7	201	20	216	0.527638	111.309
SjGST14	SjGST26	0.965174	2.28e-33	7	200	18	213	0.515152	110.153
SjGST14	SjGST6	1	1.45e-32	1	201	1	204	0.52657	107.842
SjGST14	SjGST30	0.807407	8.26e-23	7	111	16	124	0.550459	80.4925
SjGST14	SjGST23	0.984375	2.21e-18	73	201	2	127	0.534884	68.5514
SjGST14	SjGST32	0.945274	2.38e-14	11	200	13	215	0.443925	59.6918
SjGST14	SjGST2	0.945455	5.14e-14	95	200	1	104	0.54717	56.6102
SjGST14	SjGST29	0.788235	4.86e-13	7	69	18	84	0.58209	53.1434
SjGST14	SjGST24	0.777778	8.79e-10	123	201	22	98	0.582278	44.669
SjGST15	SjGST15	1	4.47e-152	1	201	1	201	1	410.994
SjGST15	SjGST16	1	9.07e-131	1	201	1	201	0.925373	357.066
SjGST15	SjGST12	0.995025	2.31e-122	1	200	1	200	0.895	335.88
SjGST15	SjGST14	1	3.54e-120	1	201	1	201	0.885572	330.487
SjGST15	SjGST18	1	4.75e-119	1	201	1	201	0.875622	327.405
SjGST15	SjGST13	1	1.04e-118	1	201	1	201	0.875622	326.635
SjGST15	SjGST10	0.965174	7.86e-110	1	194	81	274	0.865979	306.99
SjGST15	SjGST20	1	1.02e-107	1	201	1	201	0.830846	298.901
SjGST15	SjGST19	1	3.68e-106	1	201	1	201	0.825871	295.049
SjGST15	SjGST17	1	4.94e-87	51	201	1	151	0.874172	244.588
SjGST15	SjGST11	0.990991	4.61e-66	1	110	1	110	0.909091	190.274
SjGST15	SjGST31	0.754902	1.8e-42	117	193	1	77	0.883117	129.798
SjGST15	SjGST22	1	8.22e-40	1	201	1	204	0.560386	126.331
SjGST15	SjGST7	0.985075	4.98e-38	4	201	6	204	0.544554	121.709
SjGST15	SjGST25	0.965174	1.59e-35	4	197	9	205	0.542714	116.316
SjGST15	SjGST21	0.930348	2.66e-32	15	201	28	216	0.539267	107.457
SjGST15	SjGST26	0.965174	1.25e-31	7	200	18	213	0.520202	105.531
SjGST15	SjGST6	1	4.57e-30	1	201	1	204	0.502415	101.293
SjGST15	SjGST30	0.748148	9.4e-22	15	111	24	124	0.574257	77.7962
SjGST15	SjGST23	0.984375	1.76e-16	73	201	2	127	0.51938	63.5438
SjGST15	SjGST32	0.950249	2.65e-15	11	201	13	216	0.427885	62.3882
SjGST15	SjGST29	0.694118	4.2e-12	15	69	26	84	0.627119	50.8322
SjGST15	SjGST2	0.945455	5.96e-11	95	200	1	104	0.528302	48.1358
SjGST15	SjGST24	0.737374	4.77e-09	128	201	26	98	0.554054	42.743
SjGST16	SjGST16	1	8.62e-153	1	201	1	201	1	412.92
SjGST16	SjGST15	1	9.07e-131	1	201	1	201	0.925373	357.066
SjGST16	SjGST12	0.995025	1.07e-115	1	200	1	200	0.875	318.931
SjGST16	SjGST14	1	4.58e-114	1	201	1	201	0.860697	315.079
SjGST16	SjGST18	1	7.5e-113	1	201	1	201	0.850746	311.997
SjGST16	SjGST13	1	3.67e-111	1	201	1	201	0.845771	307.76
SjGST16	SjGST20	1	1.16e-103	1	201	1	201	0.810945	288.5
SjGST16	SjGST19	1	6.82e-102	1	201	1	201	0.80597	284.263
SjGST16	SjGST10	0.965174	8.54e-102	1	194	81	274	0.829897	286.574
SjGST16	SjGST17	1	1.62e-80	51	201	1	151	0.84106	228.024
SjGST16	SjGST11	0.990991	3.12e-63	1	110	1	110	0.881818	182.956
SjGST16	SjGST31	0.754902	5.48e-38	117	193	1	77	0.857143	118.627
SjGST16	SjGST22	1	3.22e-35	1	201	1	204	0.565217	114.39
SjGST16	SjGST7	0.985075	1.31e-34	4	201	6	204	0.539604	112.849
SjGST16	SjGST25	0.965174	1.26e-33	4	197	9	205	0.552764	111.309
SjGST16	SjGST26	0.925373	1.23e-30	15	200	26	213	0.536842	103.219
SjGST16	SjGST21	0.930348	2.41e-30	15	201	28	216	0.549738	102.449
SjGST16	SjGST6	1	1.78e-28	1	201	1	204	0.509524	97.0561
SjGST16	SjGST30	0.748148	7.05e-23	15	111	24	124	0.60396	80.4925
SjGST16	SjGST23	0.984375	6.04e-14	73	201	2	127	0.526316	56.6102
SjGST16	SjGST32	0.950249	1.11e-13	11	201	13	216	0.408654	57.7658
SjGST16	SjGST29	0.694118	9.96e-12	15	69	26	84	0.610169	49.6766
SjGST16	SjGST2	0.863636	2.18e-10	104	200	10	104	0.546392	46.595
SjGST16	SjGST24	0.919192	5.96e-07	109	201	8	98	0.526882	36.965
SjGST17	SjGST17	1	1.17e-112	1	151	1	151	1	307.375
SjGST17	SjGST13	1	4.19e-105	1	151	51	201	0.97351	290.041
SjGST17	SjGST14	1	6.21e-105	1	151	51	201	0.97351	289.656
SjGST17	SjGST18	1	8.63e-104	1	151	51	201	0.966887	286.574
SjGST17	SjGST12	0.993377	3.94e-95	1	150	51	200	0.893333	265.003
SjGST17	SjGST10	0.953642	3.29e-91	1	144	131	274	0.916667	257.684
SjGST17	SjGST15	1	3.71e-87	1	151	51	201	0.874172	244.588
SjGST17	SjGST20	1	3.39e-82	1	151	51	201	0.847682	232.261
SjGST17	SjGST16	1	1.21e-80	1	151	51	201	0.84106	228.024
SjGST17	SjGST19	1	1.53e-80	1	151	51	201	0.84106	228.024
SjGST17	SjGST31	0.754902	1.43e-51	67	143	1	77	0.974026	150.984
SjGST17	SjGST11	0.540541	4.36e-39	1	60	51	110	0.966667	119.783
SjGST17	SjGST7	1	5.2e-25	1	151	57	204	0.543046	86.2705
SjGST17	SjGST22	1	3.17e-24	1	151	57	204	0.529801	84.3445
SjGST17	SjGST26	0.980132	1.72e-22	3	150	68	213	0.5	80.1073
SjGST17	SjGST25	0.986755	2.12e-22	1	149	60	207	0.546667	80.1073
SjGST17	SjGST21	1	3.09e-22	1	151	68	216	0.509934	79.337
SjGST17	SjGST6	1	1.25e-20	1	151	57	204	0.516556	74.7146
SjGST17	SjGST23	0.984375	1.04e-15	23	151	2	127	0.511628	60.077
SjGST17	SjGST2	0.945455	7.4e-14	45	150	1	104	0.537736	55.0694
SjGST17	SjGST32	0.781457	6.29e-12	1	118	53	176	0.48	51.6026
SjGST17	SjGST30	0.437037	4.66e-11	3	61	66	124	0.525424	48.1358
SjGST17	SjGST24	0.919192	1.17e-09	59	151	8	98	0.505376	43.5134
SjGST18	SjGST18	1	3.05e-152	1	201	1	201	1	411.379
SjGST18	SjGST14	1	8.34e-147	1	201	1	201	0.9801	397.512
SjGST18	SjGST13	1	2.17e-145	1	201	1	201	0.975124	394.045
SjGST18	SjGST10	0.965174	1.27e-131	1	194	81	274	0.938144	362.073
SjGST18	SjGST12	0.995025	6.75e-129	1	200	1	200	0.9	352.443
SjGST18	SjGST15	1	4.75e-119	1	201	1	201	0.875622	327.405
SjGST18	SjGST16	1	7.5e-113	1	201	1	201	0.850746	311.997
SjGST18	SjGST20	1	1.58e-111	1	201	1	201	0.840796	308.531
SjGST18	SjGST19	1	1.86e-111	1	201	1	201	0.840796	308.145
SjGST18	SjGST17	1	1.15e-103	51	201	1	151	0.966887	286.574
SjGST18	SjGST11	0.990991	3.57e-75	1	110	1	110	0.954545	213.001
SjGST18	SjGST31	0.754902	1.53e-50	117	193	1	77	0.987013	150.599
SjGST18	SjGST22	1	1.37e-38	1	201	1	204	0.560386	123.25
SjGST18	SjGST7	0.985075	1.64e-38	4	201	6	204	0.549505	123.25
SjGST18	SjGST25	0.975124	6.39e-36	4	199	9	207	0.542289	117.472
SjGST18	SjGST21	0.970149	1.3e-32	7	201	20	216	0.522613	108.227
SjGST18	SjGST26	0.965174	2.1e-32	7	200	18	213	0.510101	107.842
SjGST18	SjGST6	1	8.65e-31	1	201	1	204	0.516908	103.219
SjGST18	SjGST30	0.807407	6.9e-23	7	111	16	124	0.550459	80.4925
SjGST18	SjGST23	0.984375	3.84e-16	73	201	2	127	0.51938	62.7734
SjGST18	SjGST32	0.80597	4.7e-14	11	172	13	180	0.443182	58.9214
SjGST18	SjGST29	0.788235	3.79e-13	7	69	18	84	0.58209	53.5286
SjGST18	SjGST2	0.945455	7.66e-13	95	200	1	104	0.537736	53.5286
SjGST18	SjGST24	0.585859	6.71e-09	143	201	41	98	0.610169	42.3578
SjGST19	SjGST19	1	2.83e-151	1	201	1	201	1	409.068
SjGST19	SjGST20	1	3.65e-149	1	201	1	201	0.99005	403.675
SjGST19	SjGST12	0.995025	7.19e-114	1	200	1	200	0.85	314.309
SjGST19	SjGST14	1	2.42e-112	1	201	1	201	0.845771	310.457
SjGST19	SjGST18	1	1.86e-111	1	201	1	201	0.840796	308.145
SjGST19	SjGST13	1	9.73e-111	1	201	1	201	0.840796	306.605
SjGST19	SjGST15	1	3.68e-106	1	201	1	201	0.825871	295.049
SjGST19	SjGST10	0.965174	1.48e-105	1	194	81	274	0.845361	296.204
SjGST19	SjGST16	1	6.82e-102	1	201	1	201	0.80597	284.263
SjGST19	SjGST17	1	2.03e-80	51	201	1	151	0.84106	228.024
SjGST19	SjGST11	1	1.75e-60	1	111	1	111	0.864865	176.022
SjGST19	SjGST22	0.985075	2.58e-37	4	201	6	204	0.529412	120.168
SjGST19	SjGST31	0.754902	3.85e-36	117	193	1	77	0.818182	113.62
SjGST19	SjGST7	0.985075	4.14e-36	4	201	6	204	0.52451	116.701
SjGST19	SjGST21	0.970149	1.72e-32	7	201	20	216	0.512563	107.842
SjGST19	SjGST25	0.975124	4.22e-32	4	199	9	207	0.517413	107.457
SjGST19	SjGST26	0.965174	1.87e-29	7	200	18	213	0.484848	100.138
SjGST19	SjGST6	0.985075	1.09e-28	4	201	6	204	0.480392	97.8265
SjGST19	SjGST30	0.8	3.22e-20	7	110	16	123	0.537037	73.559
SjGST19	SjGST23	0.984375	6.79e-18	73	201	2	127	0.511628	67.3958
SjGST19	SjGST32	0.736318	1.52e-13	11	158	13	166	0.45679	57.3806
SjGST19	SjGST2	0.872727	4.12e-10	103	200	9	104	0.5	45.8246
SjGST19	SjGST29	0.788235	3.72e-09	7	69	18	84	0.522388	42.743
SjGST19	SjGST24	0.676768	1.04e-08	134	201	32	98	0.558824	41.9726
SjGST20	SjGST20	1	1.9e-151	1	201	1	201	1	409.453
SjGST20	SjGST19	1	3.65e-149	1	201	1	201	0.99005	403.675
SjGST20	SjGST12	0.995025	2.11e-115	1	200	1	200	0.855	318.161
SjGST20	SjGST14	1	9.25e-114	1	201	1	201	0.850746	314.309
SjGST20	SjGST13	1	3.08e-112	1	201	1	201	0.845771	310.457
SjGST20	SjGST18	1	1.58e-111	1	201	1	201	0.840796	308.531
SjGST20	SjGST15	1	1.02e-107	1	201	1	201	0.830846	298.901
SjGST20	SjGST10	0.965174	3.75e-107	1	194	81	274	0.850515	300.442
SjGST20	SjGST16	1	1.16e-103	1	201	1	201	0.810945	288.5
SjGST20	SjGST17	1	4.51e-82	51	201	1	151	0.847682	232.261
SjGST20	SjGST11	1	1.87e-60	1	111	1	111	0.864865	176.022
SjGST20	SjGST31	0.754902	8.19e-38	117	193	1	77	0.831169	117.857
SjGST20	SjGST22	0.985075	2.76e-37	4	201	6	204	0.52451	119.783
SjGST20	SjGST7	0.985075	3.68e-36	4	201	6	204	0.519608	117.087
SjGST20	SjGST25	0.975124	1.57e-32	4	199	9	207	0.517413	108.612
SjGST20	SjGST21	0.970149	1.55e-31	7	201	20	216	0.507538	105.531
SjGST20	SjGST26	0.965174	1.87e-29	7	200	18	213	0.479798	100.138
SjGST20	SjGST6	0.985075	7.75e-29	4	201	6	204	0.47549	98.2117
SjGST20	SjGST30	0.8	2.87e-20	7	110	16	123	0.537037	73.9442
SjGST20	SjGST23	0.984375	4.19e-18	73	201	2	127	0.503876	67.781
SjGST20	SjGST32	0.736318	2.01e-13	11	158	13	166	0.45679	56.9954
SjGST20	SjGST2	0.872727	3.14e-11	103	200	9	104	0.510204	48.9062
SjGST20	SjGST29	0.788235	3.75e-09	7	69	18	84	0.522388	42.743
SjGST20	SjGST24	0.676768	7.72e-09	134	201	32	98	0.558824	42.3578
SjGST21	SjGST21	1	3.66e-168	1	221	1	221	1	453.366
SjGST21	SjGST26	0.913636	4.08e-127	20	220	18	218	0.895522	349.362
SjGST21	SjGST22	0.980488	1.16e-71	16	217	5	205	0.673267	208.379
SjGST21	SjGST7	0.985366	7.32e-69	15	217	4	205	0.660099	201.445
SjGST21	SjGST30	0.814815	2.24e-68	20	129	16	125	0.918182	197.593
SjGST21	SjGST6	0.980488	9.27e-65	16	217	5	205	0.643564	191.045
SjGST21	SjGST2	1	4.9e-63	112	221	1	110	0.890909	183.341
SjGST21	SjGST25	0.918552	1.05e-61	11	213	3	206	0.612745	184.496
SjGST21	SjGST1	0.94	6.34e-56	127	220	1	94	0.914894	164.851
SjGST21	SjGST29	0.8	1.06e-42	20	87	18	85	0.926471	130.568
SjGST21	SjGST12	0.960199	2.93e-38	18	212	5	197	0.543147	122.865
SjGST21	SjGST14	0.985075	5.07e-35	17	216	4	201	0.519802	114.775
SjGST21	SjGST23	1	8.04e-35	89	217	1	128	0.596899	111.694
SjGST21	SjGST19	0.985075	1.91e-34	17	216	4	201	0.50495	113.235
SjGST21	SjGST13	0.985075	5.22e-34	17	216	4	201	0.514851	112.079
SjGST21	SjGST18	0.985075	5.39e-34	17	216	4	201	0.514851	112.079
SjGST21	SjGST20	0.985075	1.88e-33	17	216	4	201	0.5	110.538
SjGST21	SjGST15	0.970149	2.1e-33	20	216	7	201	0.522613	110.538
SjGST21	SjGST16	0.930348	3.36e-32	28	216	15	201	0.549738	107.457
SjGST21	SjGST10	0.864253	3.69e-32	18	208	85	273	0.507772	108.997
SjGST21	SjGST17	1	2.94e-23	68	216	1	151	0.509934	82.4185
SjGST21	SjGST24	0.949495	4.76e-22	124	217	6	99	0.606383	77.7962
SjGST21	SjGST11	0.963964	2.24e-20	17	127	4	110	0.522523	73.9442
SjGST21	SjGST31	0.686275	5.03e-09	142	209	9	78	0.557143	43.1282
SjGST22	SjGST22	1	5.07e-155	1	205	1	205	1	418.698
SjGST22	SjGST7	1	2.17e-124	1	205	1	205	0.892683	341.273
SjGST22	SjGST6	1	3.06e-107	1	205	1	205	0.809756	298.13
SjGST22	SjGST26	0.95122	1.73e-75	9	203	18	213	0.688776	218.009
SjGST22	SjGST21	0.960976	2.57e-65	9	205	20	217	0.671717	192.2
SjGST22	SjGST23	1	9.09e-63	78	205	1	128	0.796875	182.57
SjGST22	SjGST25	0.960976	2.47e-59	3	199	6	204	0.633166	177.563
SjGST22	SjGST12	0.975124	3.69e-43	1	199	1	196	0.59901	135.191
SjGST22	SjGST30	0.814815	4.04e-43	9	118	16	125	0.7	132.88
SjGST22	SjGST15	1	8.39e-40	1	204	1	201	0.560386	126.331
SjGST22	SjGST14	1	1.9e-39	1	204	1	201	0.565217	125.561
SjGST22	SjGST24	0.929293	2.21e-39	115	205	8	99	0.804348	122.094
SjGST22	SjGST18	1	1.4e-38	1	204	1	201	0.560386	123.25
SjGST22	SjGST13	1	4.14e-38	1	204	1	201	0.545894	122.094
SjGST22	SjGST19	0.985075	2.64e-37	6	204	4	201	0.529412	120.168
SjGST22	SjGST20	0.985075	2.81e-37	6	204	4	201	0.52451	119.783
SjGST22	SjGST10	0.956098	2.61e-36	1	196	81	273	0.562814	119.398
SjGST22	SjGST16	1	3.28e-35	1	204	1	201	0.565217	114.39
SjGST22	SjGST1	0.89	1.08e-29	116	203	1	89	0.707865	97.4413
SjGST22	SjGST2	0.945455	1.37e-26	101	203	1	104	0.605769	89.7373
SjGST22	SjGST29	0.788235	1.5e-26	9	75	18	84	0.731343	88.5817
SjGST22	SjGST11	0.990991	6.57e-26	1	116	1	110	0.594828	87.8113
SjGST22	SjGST17	1	4.3e-24	57	204	1	151	0.529801	84.3445
SjGST22	SjGST31	0.509804	8.99e-08	147	197	27	78	0.615385	39.2762
SjGST23	SjGST23	1	2.91e-96	1	128	1	128	1	263.848
SjGST23	SjGST7	0.992188	6.67e-64	1	127	78	204	0.795276	184.882
SjGST23	SjGST22	1	5.68e-63	1	128	78	205	0.796875	182.57
SjGST23	SjGST6	1	5.96e-50	1	128	78	205	0.679688	149.443
SjGST23	SjGST26	0.984375	3.73e-38	1	126	87	213	0.629921	119.783
SjGST23	SjGST24	0.929293	5.32e-37	38	128	8	99	0.73913	113.235
SjGST23	SjGST21	1	8.27e-32	1	128	89	217	0.596899	103.605
SjGST23	SjGST2	0.945455	1.6e-29	24	126	1	104	0.615385	94.3597
SjGST23	SjGST1	0.89	1.51e-28	39	126	1	89	0.651685	91.6633
SjGST23	SjGST25	0.953125	4.76e-21	1	122	81	204	0.508065	75.8702
SjGST23	SjGST12	0.945312	1.19e-18	2	122	73	196	0.548387	68.9366
SjGST23	SjGST14	0.984375	1.41e-18	2	127	73	201	0.534884	68.5514
SjGST23	SjGST20	0.984375	2.67e-18	2	127	73	201	0.503876	67.781
SjGST23	SjGST19	0.984375	4.32e-18	2	127	73	201	0.511628	67.3958
SjGST23	SjGST15	0.984375	1.12e-16	2	127	73	201	0.51938	63.5438
SjGST23	SjGST10	0.921875	1.3e-16	2	119	153	273	0.520661	64.3142
SjGST23	SjGST18	0.984375	2.45e-16	2	127	73	201	0.51938	62.7734
SjGST23	SjGST17	0.984375	8.8e-16	2	127	23	151	0.511628	60.077
SjGST23	SjGST13	0.984375	1.59e-15	2	127	73	201	0.511628	60.4622
SjGST23	SjGST16	0.984375	3.84e-14	2	127	73	201	0.526316	56.6102
SjGST23	SjGST30	0.320312	9.88e-08	1	41	85	125	0.609756	38.5058
SjGST23	SjGST31	0.480392	1.77e-06	72	119	29	77	0.591837	34.6538
SjGST24	SjGST24	1	1.62e-72	1	99	1	99	1	201.445
SjGST24	SjGST7	0.929293	6.35e-40	8	99	115	205	0.782609	122.479
SjGST24	SjGST6	0.929293	6.49e-40	8	99	115	205	0.771739	122.479
SjGST24	SjGST22	0.929293	1.07e-39	8	99	115	205	0.804348	122.094
SjGST24	SjGST23	0.929293	4.11e-37	8	99	38	128	0.73913	113.235
SjGST24	SjGST1	0.919192	1.99e-26	9	99	1	91	0.637363	85.1149
SjGST24	SjGST26	0.929293	9.16e-25	8	99	124	215	0.630435	83.9593
SjGST24	SjGST2	0.929293	2.18e-24	8	99	15	106	0.586957	80.1073
SjGST24	SjGST21	0.949495	2.84e-22	6	99	124	217	0.606383	77.411
SjGST24	SjGST12	0.868687	8.57e-11	8	93	109	196	0.568182	46.595
SjGST24	SjGST14	0.777778	4.33e-10	22	98	123	201	0.582278	44.669
SjGST24	SjGST17	0.919192	7.65e-10	8	98	59	151	0.505376	43.5134
SjGST24	SjGST13	0.616162	1.83e-09	38	98	140	201	0.596774	43.1282
SjGST24	SjGST31	0.545455	2.24e-09	38	91	24	78	0.618182	41.5874
SjGST24	SjGST15	0.737374	2.35e-09	26	98	128	201	0.554054	42.743
SjGST24	SjGST25	0.89899	2.37e-09	5	93	115	204	0.5	42.743
SjGST24	SjGST18	0.585859	3.3e-09	41	98	143	201	0.610169	42.3578
SjGST24	SjGST20	0.676768	3.8e-09	32	98	134	201	0.558824	42.3578
SjGST24	SjGST10	0.555556	4.11e-09	36	90	218	273	0.589286	42.3578
SjGST24	SjGST19	0.676768	5.13e-09	32	98	134	201	0.558824	41.9726
SjGST24	SjGST16	0.919192	2.94e-07	8	98	109	201	0.526882	36.965
SjGST25	SjGST25	1	0	1	241	1	241	1	494.197
SjGST25	SjGST22	0.960976	2.91e-59	6	204	3	199	0.633166	177.563
SjGST25	SjGST26	0.881818	2.05e-57	12	206	18	211	0.605128	173.326
SjGST25	SjGST7	0.960976	1.39e-54	6	204	3	199	0.613065	165.622
SjGST25	SjGST21	0.877828	6.13e-54	12	206	20	213	0.615385	164.466
SjGST25	SjGST6	0.960976	4.95e-50	6	204	3	199	0.572864	154.066
SjGST25	SjGST12	0.965174	2.74e-39	9	205	4	197	0.577889	126.331
SjGST25	SjGST14	0.975124	1.19e-37	9	207	4	199	0.552239	122.094
SjGST25	SjGST13	0.975124	9.53e-37	9	207	4	199	0.542289	119.783
SjGST25	SjGST18	0.975124	7.67e-36	9	207	4	199	0.542289	117.472
SjGST25	SjGST15	0.965174	1.9e-35	9	205	4	197	0.542714	116.316
SjGST25	SjGST10	0.80083	3.03e-34	9	201	84	273	0.538462	115.161
SjGST25	SjGST30	0.814815	3.07e-34	12	121	16	125	0.654545	111.309
SjGST25	SjGST16	0.965174	1.51e-33	9	205	4	197	0.552764	111.309
SjGST25	SjGST20	0.975124	1.88e-32	9	207	4	199	0.517413	108.612
SjGST25	SjGST19	0.975124	5.05e-32	9	207	4	199	0.517413	107.457
SjGST25	SjGST11	0.972973	2.2e-25	9	120	4	111	0.589286	87.4261
SjGST25	SjGST17	0.986755	3.39e-22	60	207	1	149	0.546667	80.1073
SjGST25	SjGST23	0.953125	8.97e-21	81	204	1	122	0.508065	75.8702
SjGST25	SjGST2	0.909091	2.01e-19	106	206	3	102	0.564356	71.633
SjGST25	SjGST29	0.788235	9.24e-19	12	78	18	84	0.641791	69.3218
SjGST25	SjGST1	0.87	6.4e-18	119	206	1	87	0.556818	67.3958
SjGST25	SjGST24	0.89899	5.77e-09	115	204	5	93	0.5	42.743
SjGST25	SjGST32	0.684932	1.91e-07	16	162	13	162	0.406061	40.4318
SjGST25	SjGST31	0.54902	1.95e-06	146	201	22	77	0.596491	35.8094
SjGST26	SjGST26	1	6.85e-167	1	220	1	220	1	449.899
SjGST26	SjGST21	0.913636	9.85e-119	18	218	20	220	0.895522	328.176
SjGST26	SjGST22	0.970732	8.91e-78	14	213	5	203	0.69	223.787
SjGST26	SjGST7	0.97561	1.28e-76	13	213	4	203	0.681592	221.09
SjGST26	SjGST30	0.814815	3.85e-72	18	127	16	125	0.936364	207.223
SjGST26	SjGST6	0.970732	5.85e-68	14	213	5	203	0.645	199.134
SjGST26	SjGST1	0.96	4.82e-65	125	220	1	96	0.96875	187.963
SjGST26	SjGST2	0.990909	8.63e-63	110	218	1	109	0.87156	182.57
SjGST26	SjGST25	0.904545	1.5e-59	13	211	7	206	0.61	178.718
SjGST26	SjGST29	1	4.31e-42	1	85	1	85	0.941176	129.028
SjGST26	SjGST23	0.984375	3.94e-38	87	213	1	126	0.629921	120.168
SjGST26	SjGST12	0.960199	1.46e-36	16	210	5	197	0.527919	118.627
SjGST26	SjGST13	0.9801	1.49e-33	15	213	4	200	0.502488	110.923
SjGST26	SjGST14	0.9801	2.29e-33	15	213	4	200	0.507463	110.153
SjGST26	SjGST18	0.9801	2.09e-32	15	213	4	200	0.502488	107.842
SjGST26	SjGST15	0.965174	1.98e-31	18	213	7	200	0.520202	105.145
SjGST26	SjGST16	0.925373	1.74e-30	26	213	15	200	0.536842	102.834
SjGST26	SjGST10	0.868182	3.72e-30	16	206	85	273	0.497409	103.99
SjGST26	SjGST19	0.9801	1.9e-29	15	213	4	200	0.477612	100.138
SjGST26	SjGST20	0.9801	2.14e-29	15	213	4	200	0.472637	100.138
SjGST26	SjGST24	0.929293	1.39e-24	124	215	8	99	0.630435	84.3445
SjGST26	SjGST17	0.980132	3.02e-22	68	213	3	150	0.5	79.7221
SjGST26	SjGST11	0.954955	1.07e-20	16	125	5	110	0.518182	74.7146
SjGST27	SjGST27	1	2.14e-92	1	123	1	123	1	253.832
SjGST28	SjGST28	1	1.99e-162	1	208	1	208	1	437.573
SjGST29	SjGST29	1	5.11e-62	1	85	1	85	1	174.096
SjGST29	SjGST30	0.8	8.11e-45	18	85	16	83	0.941176	132.109
SjGST29	SjGST21	0.8	1.14e-43	18	85	20	87	0.926471	132.109
SjGST29	SjGST26	1	7.06e-43	1	85	1	85	0.941176	129.798
SjGST29	SjGST7	0.847059	2.54e-30	13	84	4	75	0.736111	97.4413
SjGST29	SjGST22	0.835294	2.24e-29	14	84	5	75	0.732394	95.1301
SjGST29	SjGST6	0.835294	2.94e-25	14	84	5	75	0.690141	84.3445
SjGST29	SjGST25	0.894118	1.53e-21	9	84	3	78	0.631579	75.485
SjGST29	SjGST13	0.823529	5.08e-14	15	84	4	69	0.557143	54.6842
SjGST29	SjGST18	0.823529	1.18e-13	15	84	4	69	0.557143	53.9138
SjGST29	SjGST14	0.823529	1.45e-13	15	84	4	69	0.557143	53.5286
SjGST29	SjGST11	0.823529	2.06e-13	15	84	4	69	0.557143	51.6026
SjGST29	SjGST12	0.823529	5.54e-13	15	84	4	69	0.571429	51.9878
SjGST29	SjGST15	0.788235	1.93e-12	18	84	7	69	0.567164	50.447
SjGST29	SjGST16	0.694118	5.91e-12	26	84	15	69	0.610169	49.2914
SjGST29	SjGST10	0.823529	6.58e-12	16	85	85	150	0.542857	49.6766
SjGST29	SjGST19	0.823529	1.21e-09	15	84	4	69	0.5	43.1282
SjGST29	SjGST20	0.823529	1.3e-09	15	84	4	69	0.5	43.1282
SjGST30	SjGST30	1	1.81e-100	1	135	1	135	1	275.018
SjGST30	SjGST26	0.814815	2.14e-72	16	125	18	127	0.936364	207.223
SjGST30	SjGST21	0.814815	1.96e-60	16	125	20	129	0.918182	176.792
SjGST30	SjGST7	0.851852	9.49e-48	11	125	4	118	0.713043	144.05
SjGST30	SjGST22	0.844444	1.61e-45	12	125	5	118	0.701754	138.272
SjGST30	SjGST29	0.8	7.35e-44	16	83	18	85	0.941176	130.183
SjGST30	SjGST6	0.844444	4.74e-38	12	125	5	118	0.657895	119.398
SjGST30	SjGST25	0.881481	2.39e-37	7	125	3	121	0.655462	118.627
SjGST30	SjGST12	0.837037	3.03e-25	14	126	5	113	0.548673	86.2705
SjGST30	SjGST11	0.954955	1.4e-24	14	123	5	110	0.545455	82.0333
SjGST30	SjGST18	0.822222	2.53e-23	14	124	5	111	0.540541	81.2629
SjGST30	SjGST14	0.822222	2.78e-23	14	124	5	111	0.540541	81.2629
SjGST30	SjGST16	0.748148	3.79e-23	24	124	15	111	0.60396	80.8777
SjGST30	SjGST10	0.837037	5.1e-23	14	126	85	193	0.522124	82.0333
SjGST30	SjGST13	0.82963	8.23e-23	13	124	4	111	0.526786	80.1073
SjGST30	SjGST15	0.748148	4.84e-22	24	124	15	111	0.574257	77.7962
SjGST30	SjGST20	0.822222	6.63e-21	13	123	4	110	0.522523	75.0998
SjGST30	SjGST19	0.822222	8.19e-21	13	123	4	110	0.522523	74.7146
SjGST30	SjGST17	0.4	3.8e-11	71	124	8	61	0.555556	48.1358
SjGST30	SjGST23	0.320312	6.87e-08	85	125	1	41	0.609756	38.891
SjGST31	SjGST31	1	7.21e-76	1	102	1	102	1	210.305
SjGST31	SjGST13	0.754902	6.24e-52	1	77	117	193	0.974026	153.295
SjGST31	SjGST17	0.754902	9.67e-52	1	77	67	143	0.974026	150.984
SjGST31	SjGST14	0.754902	2.58e-51	1	77	117	193	0.987013	151.754
SjGST31	SjGST18	0.754902	7.76e-51	1	77	117	193	0.987013	150.599
SjGST31	SjGST10	0.77451	2.09e-48	1	79	197	275	0.936709	146.362
SjGST31	SjGST12	0.754902	7.82e-46	1	77	117	193	0.909091	137.887
SjGST31	SjGST15	0.754902	9.15e-43	1	77	117	193	0.883117	129.798
SjGST31	SjGST16	0.754902	2.78e-38	1	77	117	193	0.857143	118.627
SjGST31	SjGST20	0.754902	4.16e-38	1	77	117	193	0.831169	117.857
SjGST31	SjGST19	0.754902	1.96e-36	1	77	117	193	0.818182	113.62
SjGST31	SjGST21	0.558824	1.74e-09	22	78	154	209	0.561404	43.5134
SjGST31	SjGST24	0.545455	2.31e-09	24	78	38	91	0.618182	41.5874
SjGST31	SjGST2	0.558824	2.08e-08	22	78	43	98	0.54386	39.2762
SjGST31	SjGST6	0.588235	3.78e-08	19	78	139	197	0.566667	39.6614
SjGST31	SjGST22	0.509804	4.47e-08	27	78	147	197	0.615385	39.2762
SjGST31	SjGST25	0.54902	8.24e-07	22	77	146	201	0.596491	35.8094
SjGST31	SjGST23	0.480392	1.41e-06	29	77	72	119	0.591837	34.6538
SjGST31	SjGST7	0.5	1.93e-06	28	78	148	197	0.588235	34.6538
SjGST31	SjGST32	0.343137	6.32e-06	20	54	144	178	0.628571	33.113
SjGST32	SjGST32	1	9.89e-170	1	219	1	219	1	457.218
SjGST32	SjGST12	0.920398	1.32e-15	13	200	11	195	0.457286	63.1586
SjGST32	SjGST15	0.950249	2.89e-15	13	216	11	201	0.427885	62.3882
SjGST32	SjGST14	0.945274	2.6e-14	13	215	11	200	0.443925	59.6918
SjGST32	SjGST18	0.80597	5.12e-14	13	180	11	172	0.443182	58.9214
SjGST32	SjGST10	0.684932	5.81e-14	49	198	127	273	0.480519	59.6918
SjGST32	SjGST16	0.950249	1.2e-13	13	216	11	201	0.408654	57.7658
SjGST32	SjGST19	0.736318	1.66e-13	13	166	11	158	0.45679	57.3806
SjGST32	SjGST20	0.736318	2.19e-13	13	166	11	158	0.45679	56.9954
SjGST32	SjGST13	0.945274	2.49e-13	13	215	11	200	0.425234	56.9954
SjGST32	SjGST17	0.781457	9.13e-12	53	176	1	118	0.48	51.6026
SjGST32	SjGST25	0.684932	1.73e-07	13	162	16	162	0.406061	40.4318
SjGST32	SjGST11	0.981982	5.22e-07	1	118	1	109	0.423729	37.3502
SjGST32	SjGST7	0.515982	5.38e-06	49	161	53	157	0.429825	35.8094

## Sheet: SjGST vs LdGST
Supplementary Table S2 Reciprocal BLAST using the candidate SjGST proteins as queries against Laminaria digitata LdGST proteins												Query_def	Subject_id	WeightCoverage	Subject_Mean_evalue	Query_Start	Query_End	Subject_Start	Subject_End	Min_Identity	Max_BitScore
Query genes	Subject genes	WeightCoverage	Subject evalue	Query start	Query end	Subject start	Subject end	Identity	BitScore			SjGST1	LdGST3	0.94	1.25132e-55	1	94	118	211	0.893617	160.614
SjGST1	LdGST4	0.87	7.29568e-44	1	87	116	202	0.83908	130.568
SjGST1	LdGST2	0.89	6.83852e-26	1	89	116	204	0.655556	84.3445
SjGST2	LdGST3	1	9.8551e-60	1	110	103	212	0.845455	171.4
SjGST2	LdGST4	0.909091	1.79597e-45	1	100	101	200	0.77	134.806
SjGST2	LdGST2	0.945455	8.77512e-28	1	104	101	204	0.590476	89.7373
SjGST2	LdGST1	0.945455	4.84609e-16	1	104	95	200	0.54717	58.9214
SjGST6	LdGST2	1	1.74145e-100	1	205	1	206	0.776699	278.485
SjGST6	LdGST3	0.970732	1.41784e-61	1	199	1	202	0.648515	180.259
SjGST6	LdGST4	0.980488	1.55841e-60	1	200	1	201	0.636816	177.178
SjGST6	LdGST1	0.985075	3.57613e-33	6	204	4	201	0.519802	107.071
SjGST7	LdGST2	1	4.85369e-133	1	205	1	206	0.917476	360.918
SjGST7	LdGST4	0.980488	7.67651e-66	1	200	1	201	0.666667	190.66
SjGST7	LdGST3	0.970732	4.25171e-65	1	199	1	202	0.658416	189.119
SjGST7	LdGST1	0.985075	1.08813e-41	6	204	4	201	0.559406	129.028
SjGST10	LdGST1	0.965174	1.75599e-123	81	274	1	194	0.896907	339.732
SjGST10	LdGST2	0.956311	1.51988e-35	81	273	1	197	0.532663	115.546
SjGST10	LdGST4	0.960976	5.47898e-33	81	273	1	197	0.532663	108.612
SjGST10	LdGST3	0.924528	5.50018e-27	80	273	4	199	0.5	93.2041
SjGST11	LdGST1	0.990991	9.38474e-77	1	110	1	110	0.954545	214.157
SjGST11	LdGST2	0.990991	2.74328e-26	1	110	1	116	0.568966	85.8853
SjGST11	LdGST4	0.963964	1.10644e-23	4	110	6	116	0.594595	78.9518
SjGST11	LdGST3	0.990991	4.89947e-17	1	110	1	118	0.508475	61.6178
SjGST12	LdGST1	0.995025	2.5736e-133	1	200	1	200	0.92	361.303
SjGST12	LdGST2	0.975124	2.65494e-41	1	196	1	200	0.564356	127.872
SjGST12	LdGST4	0.97561	1.96865e-38	1	196	1	200	0.564356	120.553
SjGST12	LdGST3	0.9801	4.41903e-30	1	197	1	203	0.517073	98.9821
SjGST13	LdGST1	1	2.35373e-135	1	201	1	201	0.925373	366.311
SjGST13	LdGST2	0.985075	4.23474e-37	1	198	1	202	0.539216	117.087
SjGST13	LdGST4	0.990244	4.98291e-36	1	199	1	203	0.541463	114.39
SjGST13	LdGST3	1	4.81222e-27	1	201	1	207	0.483254	91.2781
SjGST14	LdGST1	1	1.15041e-138	1	201	1	201	0.945274	374.785
SjGST14	LdGST2	0.985075	1.6113e-39	1	198	1	202	0.553922	123.25
SjGST14	LdGST4	0.990244	1.52992e-36	1	199	1	203	0.546341	115.546
SjGST14	LdGST3	1	3.85543e-29	1	201	1	207	0.507177	96.6709
SjGST15	LdGST1	1	2.28617e-119	1	201	1	201	0.875622	326.25
SjGST15	LdGST2	0.985075	3.46065e-38	1	198	1	202	0.534314	119.783
SjGST15	LdGST4	0.990244	2.41156e-33	1	199	1	203	0.521951	107.457
SjGST15	LdGST3	1	2.12465e-28	1	201	1	207	0.507177	94.7449
SjGST16	LdGST1	1	1.84796e-113	1	201	1	201	0.855721	311.227
SjGST16	LdGST2	0.985075	2.78584e-34	1	198	1	202	0.529412	109.768
SjGST16	LdGST4	0.990244	6.75049e-34	1	199	1	203	0.536585	108.997
SjGST16	LdGST3	0.930348	1.7637e-27	15	201	19	207	0.528796	92.4337
SjGST17	LdGST1	1	4.05586e-101	1	151	51	201	0.933775	277.715
SjGST17	LdGST2	0.980132	2.58982e-24	1	148	57	202	0.533784	82.4185
SjGST17	LdGST4	0.97351	4.79426e-20	3	149	59	203	0.517007	70.8626
SjGST17	LdGST3	0.953642	1.87402e-16	8	151	66	207	0.482993	61.6178
SjGST18	LdGST1	1	4.25591e-135	1	201	1	201	0.925373	365.925
SjGST18	LdGST2	0.985075	1.52582e-37	1	198	1	202	0.544118	118.242
SjGST18	LdGST4	0.990244	1.10495e-34	1	199	1	203	0.536585	110.923
SjGST18	LdGST3	1	4.66215e-27	1	201	1	207	0.497608	91.2781
SjGST19	LdGST1	1	3.28575e-109	1	201	1	201	0.825871	300.442
SjGST19	LdGST2	0.970149	2.15087e-33	4	198	6	202	0.507463	107.457
SjGST19	LdGST4	0.975124	6.98779e-31	4	199	6	203	0.52	100.908
SjGST19	LdGST3	0.985075	5.18333e-23	4	201	8	207	0.485149	80.4925
SjGST20	LdGST1	1	1.2824e-110	1	201	1	201	0.830846	303.908
SjGST20	LdGST2	0.970149	1.46348e-33	4	198	6	202	0.502488	107.842
SjGST20	LdGST4	0.975124	8.83365e-31	4	199	6	203	0.515	100.908
SjGST20	LdGST3	0.985075	5.6343e-22	4	201	8	207	0.480198	77.7962
SjGST21	LdGST3	0.985849	2.07348e-125	13	221	4	212	0.923445	342.813
SjGST21	LdGST4	0.965854	4.00031e-87	16	213	5	202	0.787879	245.358
SjGST21	LdGST2	0.980583	5.37906e-68	16	217	5	206	0.655172	196.823
SjGST21	LdGST1	0.985075	6.37358e-38	17	216	4	201	0.524752	119.783
SjGST22	LdGST2	1	4.06024e-118	1	205	1	206	0.864078	323.168
SjGST22	LdGST3	0.970732	7.66608e-69	1	199	1	202	0.683168	198.749
SjGST22	LdGST4	0.980488	1.2953e-65	1	200	1	201	0.676617	190.274
SjGST22	LdGST1	0.985075	1.11776e-40	6	204	4	201	0.564356	126.331
SjGST23	LdGST2	0.984375	4.69452e-62	1	126	78	204	0.795276	177.948
SjGST23	LdGST4	0.960938	1.02549e-30	1	123	78	201	0.604839	97.8265
SjGST23	LdGST3	0.953125	1.30053e-27	1	122	80	202	0.601626	90.1225
SjGST23	LdGST1	0.984375	6.32982e-19	2	127	73	201	0.534884	67.0106
SjGST24	LdGST2	0.909091	3.83955e-39	8	97	115	204	0.78022	118.242
SjGST24	LdGST3	0.929293	2.52785e-23	8	99	117	208	0.619565	77.7962
SjGST24	LdGST4	0.878788	4.91763e-20	8	94	115	201	0.597701	68.9366
SjGST24	LdGST1	0.919192	2.43007e-10	8	98	109	201	0.526882	43.1282
SjGST25	LdGST4	0.990244	1.1344e-62	6	209	3	205	0.651961	184.111
SjGST25	LdGST3	0.957547	1.39467e-54	3	206	2	204	0.607843	163.696
SjGST25	LdGST2	0.961165	1.44881e-50	6	204	3	200	0.58	153.295
SjGST25	LdGST1	0.975124	1.94794e-37	9	207	4	199	0.557214	119.398
SjGST26	LdGST3	0.971698	1.33344e-119	11	216	4	209	0.898058	327.791
SjGST26	LdGST4	0.956098	8.82463e-90	14	209	5	200	0.790816	252.292
SjGST26	LdGST2	0.970874	3.70165e-74	14	213	5	204	0.686567	212.616
SjGST26	LdGST1	0.9801	1.13184e-36	15	213	4	200	0.512438	116.701
SjGST29	LdGST3	0.882353	1.38179e-46	11	85	4	78	0.933333	137.117
SjGST29	LdGST2	0.835294	9.22784e-31	14	84	5	75	0.746479	96.2857
SjGST29	LdGST4	0.847059	2.99195e-29	14	85	5	76	0.736111	92.4337
SjGST29	LdGST1	0.823529	1.39653e-14	15	84	4	69	0.571429	53.9138
SjGST30	LdGST3	0.874074	9.55792e-63	8	125	3	120	0.915254	180.259
SjGST30	LdGST2	0.918519	1.54197e-46	12	135	5	128	0.693548	138.658
SjGST30	LdGST4	0.844444	1.10825e-43	12	125	5	118	0.77193	131.339
SjGST30	LdGST1	0.822222	7.34721e-25	14	124	5	111	0.54955	82.8037
SjGST31	LdGST1	0.754902	2.34543e-47	1	77	117	193	0.922078	139.428
SjGST31	LdGST2	0.5	4.89537e-09	28	78	148	198	0.607843	39.6614
SjGST31	LdGST4	0.686275	2.0069e-08	9	78	131	198	0.542857	37.7354
SjGST32	LdGST1	0.950249	1.03515e-16	13	216	11	201	0.447619	63.929

## Sheet: SjGST vs EsGST
Supplementary Table S2 Reciprocal BLAST using the candidate SjGST proteins as queries against Ectocarpus siliculosus EsGST proteins												Query_def	Subject_id	WeightCoverage	Subject_Mean_evalue	Query_Start	Query_End	Subject_Start	Subject_End	Min_Identity	Max_BitScore
Query genes	Subject genes	WeightCoverage	Subject evalue	Query start	Query end	Subject start	Subject end	Identity	BitScore			SjGST1	LdGST3	0.94	1.25132e-55	1	94	118	211	0.893617	160.614
SjGST1+A3:J40A1A3:J45A3:J44A1A3:J45A3:J48A1A3:J45A3:J52A1A3:J45A3:J56A1A3:J45A3:J60A1A3:J45A3:J64A1A3:J45A3:J68A1A3:J45AA3:J153	EsGST9	0.89	7.75182e-32	1	89	24	111	0.696629	98.2117
SjGST1	EsGST6	0.87	3.95344e-19	1	87	115	201	0.586207	68.5514
SjGST1	EsGST1	0.6	4.70333e-06	30	89	140	200	0.47541	32.7278
SjGST2	EsGST4	0.9	6.07967e-39	6	104	105	204	0.76	119.783
SjGST2	EsGST9	0.945455	1.21413e-27	1	104	9	111	0.605769	88.1965
SjGST2	EsGST6	0.9	5.28511e-21	5	103	104	202	0.59596	73.9442
SjGST3	EsGST12	0.808399	1.48652e-154	74	381	91	351	0.763754	429.869
SjGST4	EsGST10	0.810526	6.24932e-07	28	258	52	273	0.419087	38.5058
SjGST5	EsGST2	0.69378	4.77408e-06	51	195	81	237	0.434783	35.039
SjGST6	EsGST4	1	7.84947e-57	1	205	1	206	0.608696	169.088
SjGST6	EsGST6	0.936585	2.38144e-47	5	196	4	196	0.590674	145.976
SjGST6	EsGST9	1	3.28813e-45	93	205	1	113	0.725664	136.346
SjGST6	EsGST1	1	7.16282e-25	1	204	1	201	0.483092	86.6557
SjGST6	EsGST3	0.95122	2.28587e-21	1	195	1	194	0.48	78.1814
SjGST6	EsGST5	0.901734	1.45302e-20	1	160	1	156	0.46875	74.7146
SjGST6	EsGST7	0.798561	2.15874e-19	1	113	1	111	0.504425	70.8626
SjGST7	EsGST4	1	1.42163e-62	1	205	1	206	0.647343	183.726
SjGST7	EsGST9	1	2.52686e-55	93	205	1	113	0.849558	162.155
SjGST7	EsGST6	0.941463	7.61778e-54	4	196	3	196	0.628866	162.54
SjGST7	EsGST1	1	1.11086e-28	1	204	1	201	0.492754	96.6709
SjGST7	EsGST3	0.95122	3.41882e-27	1	195	1	194	0.5	93.5893
SjGST7	EsGST5	0.583815	6.85546e-26	1	103	1	101	0.601942	88.5817
SjGST7	EsGST7	0.776978	6.18851e-25	1	110	1	108	0.563636	85.1149
SjGST10	EsGST1	0.925373	4.53435e-67	87	274	9	194	0.694737	197.978
SjGST10	EsGST3	0.808696	1.92037e-60	87	272	9	194	0.652632	181.8
SjGST10	EsGST5	0.872832	6.60944e-57	79	231	1	151	0.703226	171.014
SjGST10	EsGST7	0.827338	1.09472e-45	85	201	7	121	0.697479	140.969
SjGST10	EsGST6	0.82906	4.41249e-31	82	273	3	196	0.515306	105.916
SjGST10	EsGST4	0.951691	3.97491e-25	81	273	1	197	0.507463	89.3521
SjGST10	EsGST9	0.893805	7.37719e-15	170	273	4	104	0.557692	58.9214
SjGST11	EsGST7	0.927928	1.56851e-50	5	107	7	111	0.780952	147.132
SjGST11	EsGST5	0.945946	1.70841e-49	3	107	5	111	0.785047	145.591
SjGST11	EsGST1	0.927928	3.38756e-47	5	107	7	111	0.771429	140.584
SjGST11	EsGST3	0.927928	7.80008e-44	5	107	7	111	0.752381	132.88
SjGST11	EsGST6	0.963964	1.37686e-24	5	111	6	116	0.585586	83.5741
SjGST11	EsGST4	0.981982	1.57337e-20	1	109	1	114	0.561404	72.4034
SjGST12	EsGST1	0.970149	1.06629e-70	5	199	7	199	0.705584	204.142
SjGST12	EsGST3	0.935323	3.53076e-62	5	192	7	194	0.666667	183.341
SjGST12	EsGST5	0.959538	2.25163e-55	3	172	5	170	0.674419	164.081
SjGST12	EsGST7	0.748201	3.80536e-45	5	106	7	110	0.75	137.117
SjGST12	EsGST6	0.960199	3.255e-37	5	197	6	200	0.558376	119.783
SjGST12	EsGST4	0.975124	1.0882e-29	1	196	1	200	0.534653	99.3673
SjGST12	EsGST9	0.920354	2.90241e-18	90	196	4	107	0.588785	67.0106
SjGST13	EsGST1	0.985075	4.9019e-73	4	201	6	201	0.695	209.92
SjGST13	EsGST3	0.940299	1.16301e-58	4	192	6	194	0.632124	174.481
SjGST13	EsGST5	0.849711	5.34733e-56	3	151	5	151	0.701987	166.007
SjGST13	EsGST7	0.726619	1.86578e-47	5	103	7	107	0.772277	142.895
SjGST13	EsGST6	0.970149	1.06837e-36	5	199	6	202	0.537688	118.242
SjGST13	EsGST4	0.995025	4.47883e-26	1	200	1	204	0.5	89.7373
SjGST13	EsGST9	0.964602	1.29388e-16	90	201	4	112	0.544643	62.3882
SjGST14	EsGST1	0.9801	2.48113e-75	5	201	7	201	0.708543	216.083
SjGST14	EsGST3	0.935323	4.64896e-61	5	192	7	194	0.645833	180.644
SjGST14	EsGST5	0.959538	9.15635e-57	3	172	5	170	0.668605	167.933
SjGST14	EsGST7	0.748201	9.29896e-48	5	106	7	110	0.769231	143.665
SjGST14	EsGST6	0.970149	2.9877e-37	5	199	6	202	0.542714	119.783
SjGST14	EsGST4	0.995025	9.37234e-27	1	200	1	204	0.509709	91.6633
SjGST14	EsGST9	0.964602	4.84074e-19	90	201	4	112	0.580357	68.9366
SjGST15	EsGST1	0.9801	5.70233e-74	5	201	7	201	0.698492	212.616
SjGST15	EsGST3	0.935323	3.51682e-63	5	192	7	194	0.65625	186.037
SjGST15	EsGST5	0.959538	3.9458e-54	3	172	5	170	0.668605	160.999
SjGST15	EsGST7	0.719424	2.7218e-43	5	102	7	106	0.75	132.109
SjGST15	EsGST6	0.960199	1.11213e-35	7	199	8	202	0.538071	115.546
SjGST15	EsGST4	0.975124	2.60486e-23	1	196	1	200	0.516908	82.8037
SjGST15	EsGST9	0.964602	3.14854e-17	90	201	4	112	0.553571	64.3142
SjGST16	EsGST1	0.985075	1.3124e-69	4	201	6	201	0.68	201.445
SjGST16	EsGST3	0.940299	2.30338e-59	4	192	6	194	0.632124	176.407
SjGST16	EsGST5	0.855491	4.56216e-50	3	152	5	152	0.697368	150.599
SjGST16	EsGST7	0.870504	2.08599e-40	5	132	7	127	0.646154	124.79
SjGST16	EsGST6	0.960199	3.28534e-33	7	199	8	202	0.548223	109.383
SjGST16	EsGST4	0.975124	4.33055e-24	1	196	1	200	0.521739	84.7297
SjGST16	EsGST9	0.946903	2.81762e-13	92	201	6	112	0.536364	53.5286
SjGST17	EsGST1	1	2.13963e-53	1	151	55	201	0.695364	158.303
SjGST17	EsGST3	0.940397	2.94066e-43	1	142	55	194	0.638889	133.265
SjGST17	EsGST5	0.774834	2.33845e-35	1	117	55	165	0.65812	111.309
SjGST17	EsGST7	0.402878	1.05782e-26	1	56	55	110	0.821429	88.1965
SjGST17	EsGST6	0.986755	1.89695e-23	1	149	56	202	0.543624	82.0333
SjGST17	EsGST9	0.964602	1.17552e-15	40	151	4	112	0.535714	58.9214
SjGST17	EsGST4	0.993377	3.95404e-14	1	150	56	204	0.470199	56.6102
SjGST18	EsGST1	0.9801	8.35713e-74	5	201	7	201	0.703518	212.231
SjGST18	EsGST3	0.940299	1.3791e-60	4	192	6	194	0.642487	179.489
SjGST18	EsGST5	0.959538	1.13855e-56	3	172	5	170	0.662791	167.548
SjGST18	EsGST7	0.748201	3.46881e-47	5	106	7	110	0.759615	142.124
SjGST18	EsGST6	0.970149	1.33377e-35	5	199	6	202	0.532663	115.546
SjGST18	EsGST4	0.995025	2.81397e-26	1	200	1	204	0.504854	90.5077
SjGST18	EsGST9	0.964602	1.94368e-17	90	201	4	112	0.5625	64.6994
SjGST19	EsGST1	0.985075	3.21135e-69	4	201	6	201	0.69	200.29
SjGST19	EsGST3	0.940299	7.37397e-58	4	192	6	194	0.642487	172.555
SjGST19	EsGST5	0.855491	1.25366e-49	2	151	4	151	0.664474	149.443
SjGST19	EsGST7	0.748201	1.03239e-38	5	106	7	110	0.711538	120.553
SjGST19	EsGST6	0.970149	1.84351e-32	5	199	6	202	0.507538	107.457
SjGST19	EsGST4	0.995025	7.17032e-25	1	200	1	204	0.478469	86.6557
SjGST19	EsGST9	0.946903	8.93879e-18	92	201	6	112	0.545455	65.4698
SjGST20	EsGST1	0.985075	1.03227e-69	4	201	6	201	0.69	201.83
SjGST20	EsGST3	0.940299	1.54268e-58	4	192	6	194	0.642487	174.096
SjGST20	EsGST5	0.855491	1.41013e-50	2	151	4	151	0.671053	152.14
SjGST20	EsGST7	0.748201	1.08984e-38	5	106	7	110	0.711538	120.553
SjGST20	EsGST6	0.970149	7.07308e-33	5	199	6	202	0.507538	108.227
SjGST20	EsGST4	0.995025	2.07511e-24	1	200	1	204	0.480583	85.5001
SjGST20	EsGST9	0.946903	3.89652e-18	92	201	6	112	0.536364	66.6254
SjGST21	EsGST4	0.971014	1.41382e-83	16	215	4	204	0.731343	238.039
SjGST21	EsGST6	0.904977	1.25485e-60	14	213	2	201	0.63	180.644
SjGST21	EsGST9	1	3.96354e-34	104	217	1	113	0.657895	108.612
SjGST21	EsGST1	0.99005	1.82486e-24	14	216	3	201	0.463768	86.2705
SjGST21	EsGST3	0.877828	6.27855e-23	14	207	3	194	0.477387	82.8037
SjGST21	EsGST7	0.76259	1.52645e-21	14	121	3	108	0.518519	76.6406
SjGST21	EsGST5	0.520231	1.91733e-20	13	104	2	91	0.597826	74.7146
SjGST22	EsGST9	1	2.38757e-62	93	205	1	113	0.884956	179.874
SjGST22	EsGST4	1	8.76185e-62	1	205	1	206	0.642512	181.8
SjGST22	EsGST6	0.936585	7.0607e-59	5	196	4	196	0.647668	175.252
SjGST22	EsGST1	1	5.13716e-31	1	204	1	201	0.502439	102.834
SjGST22	EsGST3	0.95122	2.3238e-28	1	195	1	194	0.505	96.6709
SjGST22	EsGST5	0.583815	1.51488e-24	1	103	1	101	0.601942	85.1149
SjGST22	EsGST7	0.776978	1.24319e-23	1	110	1	108	0.545455	81.6481
SjGST23	EsGST9	0.973451	2.30413e-48	18	127	3	112	0.772727	141.354
SjGST23	EsGST4	0.984375	7.85185e-28	1	126	77	204	0.570312	92.0485
SjGST23	EsGST6	0.929688	2.38905e-22	1	119	77	196	0.55	78.1814
SjGST23	EsGST1	0.992188	1.91683e-08	1	127	76	201	0.438462	40.0466
SjGST23	EsGST3	0.921875	7.3363e-06	1	118	76	194	0.398374	32.7278
SjGST24	EsGST9	0.929293	4.33411e-38	8	99	23	113	0.782609	114.005
SjGST24	EsGST4	0.939394	6.42686e-17	5	97	111	204	0.553191	62.3882
SjGST24	EsGST6	0.89899	9.07076e-13	5	93	111	199	0.539326	51.2174
SjGST24	EsGST1	0.737374	1.68049e-08	26	98	128	201	0.554054	39.2762
SjGST25	EsGST6	0.893162	6.97401e-126	7	216	3	211	0.87619	347.051
SjGST25	EsGST4	0.975845	2.36402e-54	10	211	6	207	0.574257	164.466
SjGST25	EsGST1	0.985075	5.80124e-26	5	207	2	199	0.482927	90.5077
SjGST25	EsGST3	0.743478	4.43298e-25	5	179	2	172	0.505618	88.9669
SjGST25	EsGST5	0.872832	1.75371e-24	1	159	1	151	0.53125	85.8853
SjGST25	EsGST7	0.76259	5.86902e-24	5	112	2	107	0.564815	83.5741
SjGST25	EsGST9	0.946903	6.9004e-19	96	204	1	107	0.53211	69.3218
SjGST26	EsGST4	0.971014	1.01671e-76	14	213	4	204	0.691542	220.32
SjGST26	EsGST6	0.913636	1.52096e-62	12	212	2	202	0.641791	185.267
SjGST26	EsGST9	0.982301	8.00764e-37	102	213	1	111	0.678571	115.546
SjGST26	EsGST1	0.985075	1.29519e-22	12	213	3	200	0.448276	81.2629
SjGST26	EsGST5	0.601156	2.76061e-22	11	113	2	105	0.584906	79.7221
SjGST26	EsGST7	0.76259	4.41209e-21	12	119	3	108	0.518519	75.485
SjGST26	EsGST3	0.881818	1.44555e-20	12	205	3	194	0.472362	76.2554
SjGST27	EsGST10	0.756098	1.62535e-52	31	123	197	289	0.892473	157.532
SjGST28	EsGST10	0.605769	1.84616e-83	1	126	49	174	0.952381	239.965
SjGST29	EsGST4	0.835294	4.97795e-26	14	84	4	74	0.71831	85.5001
SjGST29	EsGST6	0.858824	7.91682e-23	12	84	2	74	0.684932	77.7962
SjGST29	EsGST5	0.870588	1.84307e-18	11	84	2	73	0.662162	65.0846
SjGST29	EsGST7	0.870588	1.77565e-17	12	85	3	74	0.581081	62.003
SjGST29	EsGST3	0.858824	5.24774e-15	12	84	3	73	0.60274	56.9954
SjGST29	EsGST1	0.858824	2.49573e-13	12	84	3	73	0.561644	51.9878
SjGST30	EsGST4	0.844444	9.07077e-39	12	125	4	117	0.666667	120.168
SjGST30	EsGST6	0.859259	8.79554e-38	10	125	2	117	0.681034	118.627
SjGST30	EsGST7	0.888889	4.56916e-24	10	129	3	122	0.508197	80.8777
SjGST30	EsGST5	0.748148	1.09826e-23	9	109	2	103	0.596154	80.4925
SjGST30	EsGST3	0.814815	2.62804e-20	10	119	3	110	0.540541	73.1738
SjGST30	EsGST1	0.814815	1.98512e-19	10	119	3	110	0.5	70.0922
SjGST31	EsGST1	0.754902	5.9529e-20	1	77	117	193	0.662338	70.0922
SjGST31	EsGST3	0.745098	2.15432e-16	1	76	117	194	0.602564	61.2326
SjGST31	EsGST9	0.470588	1.37236e-09	30	77	58	104	0.645833	41.5874
SjGST31	EsGST6	0.676471	1.22953e-08	9	77	130	196	0.565217	40.0466
SjGST31	EsGST5	0.54902	3.97041e-06	1	56	117	170	0.553571	32.7278
SjGST32	EsGST5	0.878613	6.1491e-14	1	160	1	152	0.453988	56.9954
SjGST32	EsGST1	0.78607	2.94945e-13	13	178	13	170	0.43787	55.8398
SjGST32	EsGST3	0.812785	5.66454e-10	1	178	1	172	0.406593	46.595
SjGST32	EsGST7	0.841727	1.53041e-08	1	121	1	117	0.41129	41.2022
SjGST32	EsGST6	0.520548	9.60571e-06	49	162	52	158	0.447368	33.8834

## Sheet: SjGST vs CoGST
Supplementary Table S2 Reciprocal BLAST using the candidate SjGST proteins as queries against Cladosiphon okamuranus CoGST proteins												Query_def	Subject_id	WeightCoverage	Subject_Mean_evalue	Query_Start	Query_End	Subject_Start	Subject_End	Min_Identity	Max_BitScore
Query genes	Subject genes	WeightCoverage	Subject evalue	Query start	Query end	Subject start	Subject end	Identity	BitScore			SjGST1	LdGST3	0.94	1.25132e-55	1	94	118	211	0.893617	160.614
SjGST3	CoGST3	0.549356	1.48199e-20	86	219	89	216	0.544776	80.1073
SjGST4	CoGST17	1	3.47417e-143	1	285	1	288	0.79932	395.586
SjGST4	CoGST12	0.386266	1.19627e-16	44	142	4	93	0.525253	67.781
SjGST4	CoGST10	0.789474	3.02471e-15	22	246	62	272	0.424242	65.0846
SjGST4	CoGST16	0.77193	2.55308e-13	41	260	117	334	0.419913	59.6918
SjGST4	CoGST15	0.926407	1.53126e-09	42	262	16	229	0.422414	46.9802
SjGST4	CoGST2	0.32093	4.0339e-08	55	123	16	84	0.492754	42.743
SjGST4	CoGST13	0.368159	2.93194e-06	45	115	1	74	0.486486	36.965
SjGST5	CoGST12	0.83691	8.72508e-09	35	205	7	201	0.383495	43.8986
SjGST5	CoGST18	0.712919	2.01725e-08	47	195	247	408	0.439024	43.5134
SjGST5	CoGST10	0.626794	2.59473e-08	47	177	125	252	0.394366	43.1282
SjGST5	CoGST17	0.736842	7.77906e-08	22	175	40	228	0.391753	41.2022
SjGST6	CoGST7	0.892683	1.98782e-06	5	187	50	273	0.376106	36.965
SjGST7	CoGST7	0.404878	2.66745e-06	5	87	50	131	0.482759	36.5798
SjGST9	CoGST16	0.997674	0	1	429	48	526	0.804979	696.812
SjGST9	CoGST10	0.946512	5.52602e-112	24	430	35	465	0.553879	328.561
SjGST9	CoGST17	0.681661	3.5996e-13	56	258	37	233	0.439614	59.6918
SjGST9	CoGST12	0.300429	7.3093e-11	81	153	11	80	0.547945	51.9878
SjGST9	CoGST19	0.665455	1.7312e-08	83	286	73	255	0.411765	45.0542
SjGST21	CoGST14	0.746114	4.99779e-07	59	206	37	180	0.429487	38.5058
SjGST22	CoGST7	0.42439	3.2665e-07	5	91	50	135	0.466667	39.2762
SjGST27	CoGST1	0.845528	1.34498e-19	7	110	150	259	0.527273	72.4034
SjGST27	CoGST6	0.682927	1.22626e-18	28	111	146	232	0.579545	69.3218
SjGST27	CoGST15	0.666667	5.30665e-18	28	109	148	227	0.609756	67.3958
SjGST27	CoGST9	0.642276	3.19071e-06	31	109	135	208	0.56962	51.6026
SjGST28	CoGST1	0.615385	8.89603e-45	1	128	25	156	0.681481	141.739
SjGST28	CoGST6	0.576923	1.39148e-42	7	126	2	125	0.65873	135.191
SjGST28	CoGST15	0.677885	1.30665e-29	21	161	20	162	0.566434	100.908
SjGST28	CoGST9	0.5	3.54374e-18	21	124	6	106	0.538462	71.633

## Sheet: SjGST vs NdGST
Supplementary Table S2 Reciprocal BLAST using the candidate SjGST proteins as queries against Nemacystus decipiens NdGST proteins												Query_def	Subject_id	WeightCoverage	Subject_Mean_evalue	Query_Start	Query_End	Subject_Start	Subject_End	Min_Identity	Max_BitScore
Query genes	Subject genes	WeightCoverage	Subject evalue	Query start	Query end	Subject start	Subject end	Identity	BitScore			SjGST1	LdGST3	0.94	1.25132e-55	1	94	118	211	0.893617	160.614
SjGST2	NdGST9	0.863636	1.09535e-34	8	102	107	200	0.71875	108.997
SjGST3	NdGST7	0.737533	1.32367e-54	100	380	354	576	0.523132	179.489
SjGST3	NdGST6	0.779528	2.39763e-44	83	379	179	419	0.491694	149.058
SjGST4	NdGST8	0.987903	3.19291e-142	36	285	3	247	0.844	390.578
SjGST4	NdGST1	0.77193	2.6376e-13	41	260	122	339	0.419913	58.5362
SjGST5	NdGST8	0.754032	3.7737e-10	24	175	1	187	0.401042	46.9802
SjGST5	NdGST2	0.741627	8.27144e-08	51	205	49	215	0.447059	40.4318
SjGST5	NdGST6	0.497608	7.75337e-06	101	204	270	378	0.383929	34.6538
SjGST6	NdGST9	0.970732	1.90232e-49	1	199	1	198	0.595	150.214
SjGST6	NdGST3	0.741463	1.30179e-07	48	199	49	198	0.426829	39.2762
SjGST7	NdGST9	0.970732	2.3433e-60	1	199	1	198	0.66	178.333
SjGST9	NdGST1	0.997674	0	1	429	51	531	0.793388	699.508
SjGST9	NdGST8	0.887097	4.04036e-15	66	289	3	222	0.423077	63.929
SjGST10	NdGST9	0.95122	6.70358e-25	81	273	1	195	0.5	88.9669
SjGST11	NdGST9	0.981982	5.59476e-19	1	109	1	114	0.552632	68.1662
SjGST12	NdGST9	0.99005	4.53745e-29	1	199	1	201	0.534314	97.8265
SjGST12	NdGST5	0.401099	6.24803e-06	123	195	110	182	0.481013	34.2686
SjGST13	NdGST9	0.975124	1.40903e-25	1	196	1	198	0.517241	88.5817
SjGST14	NdGST9	0.975124	6.03946e-27	1	196	1	198	0.517241	92.0485
SjGST15	NdGST9	0.975124	2.36651e-23	1	196	1	198	0.507389	82.8037
SjGST16	NdGST9	0.975124	5.60804e-25	1	196	1	198	0.522167	87.0409
SjGST17	NdGST9	0.966887	8.00857e-13	1	146	56	198	0.458904	53.1434
SjGST18	NdGST9	0.975124	2.00478e-24	1	196	1	198	0.507389	85.5001
SjGST19	NdGST9	0.975124	7.69235e-25	1	196	1	198	0.507317	86.6557
SjGST20	NdGST9	0.975124	9.8005e-25	1	196	1	198	0.507317	86.2705
SjGST21	NdGST9	0.960976	1.55457e-72	16	213	4	200	0.727273	209.92
SjGST22	NdGST9	0.970732	4.05703e-59	1	199	1	198	0.665	174.866
SjGST23	NdGST9	0.953125	1.31169e-23	1	122	77	198	0.569106	80.8777
SjGST24	NdGST9	0.79798	1.64949e-15	15	93	121	198	0.582278	58.5362
SjGST25	NdGST9	0.985366	5.3411e-46	8	211	4	205	0.573529	142.895
SjGST26	NdGST9	0.970732	7.33032e-69	12	211	2	200	0.695	200.29
SjGST27	NdGST3	0.520325	6.05492e-06	39	102	136	194	0.546875	33.113
SjGST28	NdGST3	0.466346	1.29675e-13	26	122	8	98	0.515464	56.6102
SjGST29	NdGST9	0.835294	4.79157e-29	14	84	4	74	0.774648	93.2041
SjGST30	NdGST9	0.6	8.37664e-34	12	92	4	84	0.777778	107.457

## Sheet: SjGST vs PtGST
Supplementary Table S2 Reciprocal BLAST using the candidate SjGST proteins as queries against Phaeodactylum tricornutum PtGST proteins												Query_def	Subject_id	WeightCoverage	Subject_Mean_evalue	Query_Start	Query_End	Subject_Start	Subject_End	Min_Identity	Max_BitScore
Query genes	Subject genes	WeightCoverage	Subject evalue	Query start	Query end	Subject start	Subject end	Identity	BitScore			SjGST1	LdGST3	0.94	1.25132e-55	1	94	118	211	0.893617	160.614
SjGST2	PtGST7	0.790909	2.55295e-09	17	103	137	222	0.477273	42.3578
SjGST4	PtGST1	0.85614	5.47118e-14	17	260	151	381	0.40873	60.4622
SjGST4	PtGST2	0.985294	3.40386e-13	37	264	2	202	0.404348	56.6102
SjGST5	PtGST2	1	7.14312e-28	24	209	1	204	0.447964	94.7449
SjGST5	PtGST1	0.913876	4.05664e-10	16	206	191	383	0.404762	47.7506
SjGST6	PtGST7	0.946341	1.30639e-28	3	196	5	216	0.495327	97.0561
SjGST7	PtGST7	0.956098	2.87655e-29	3	198	5	218	0.5	98.9821
SjGST9	PtGST1	0.951163	9.08713e-90	20	428	122	573	0.513684	273.863
SjGST9	PtGST2	0.328431	1.49033e-10	83	147	18	84	0.552239	49.6766
SjGST9	PtGST4	0.731061	4.7746e-08	83	289	59	251	0.423256	42.743
SjGST10	PtGST7	0.937778	1.73221e-14	81	276	1	211	0.419214	60.4622
SjGST11	PtGST7	0.567568	6.55694e-11	5	67	9	76	0.558824	46.595
SjGST12	PtGST7	0.945274	2.9702e-14	7	196	11	206	0.429907	58.5362
SjGST13	PtGST7	0.970149	1.91791e-14	5	199	9	222	0.415525	58.9214
SjGST14	PtGST7	0.970149	5.40687e-15	5	199	9	222	0.410959	60.4622
SjGST15	PtGST7	0.960199	2.2978e-11	7	199	11	222	0.414747	50.447
SjGST15	PtGST8	0.9801	9.34597e-09	3	199	22	231	0.409091	42.743
SjGST16	PtGST7	0.960199	1.70888e-12	7	199	11	222	0.43318	53.5286
SjGST16	PtGST8	0.9801	1.22674e-08	3	199	22	231	0.41629	42.3578
SjGST18	PtGST7	0.970149	3.34591e-15	5	199	9	222	0.420091	61.2326
SjGST19	PtGST7	0.970149	9.88269e-12	5	199	9	222	0.415525	51.2174
SjGST19	PtGST8	0.9801	2.17362e-07	3	199	22	231	0.388393	38.891
SjGST20	PtGST7	0.970149	1.7909e-10	5	199	9	222	0.406393	47.7506
SjGST20	PtGST8	0.9801	2.54554e-07	3	199	22	231	0.390909	38.5058
SjGST21	PtGST7	0.951111	6.35962e-27	16	212	7	220	0.490826	93.2041
SjGST22	PtGST7	0.946341	2.62703e-32	3	196	5	216	0.514151	106.686
SjGST22	PtGST8	0.375	8.17135e-06	4	78	21	113	0.478723	34.2686
SjGST23	PtGST7	0.703125	2.29405e-07	32	121	127	218	0.456522	37.3502
SjGST24	PtGST7	0.818182	1.61631e-08	10	90	137	216	0.506173	39.6614
SjGST25	PtGST7	0.986667	9.98722e-27	3	208	2	223	0.488987	93.2041
SjGST26	PtGST7	0.96	3.5376e-26	14	212	7	222	0.486364	91.2781
SjGST29	PtGST7	0.811765	1.10989e-15	14	82	7	76	0.628571	58.5362
SjGST30	PtGST7	0.62963	5.8378e-20	7	91	2	89	0.590909	72.0182

## Sheet: SjGST vs TwGST
Supplementary Table S2 Reciprocal BLAST using the candidate SjGST proteins as queries against Thalassiosira weissflogii TwGST proteins												Query_def	Subject_id	WeightCoverage	Subject_Mean_evalue	Query_Start	Query_End	Subject_Start	Subject_End	Min_Identity	Max_BitScore
Query genes	Subject genes	WeightCoverage	Subject evalue	Query start	Query end	Subject start	Subject end	Identity	BitScore			SjGST1	LdGST3	0.94	1.25132e-55	1	94	118	211	0.893617	160.614
SjGST1	TwGST2	0.89	9.92425e-06	4	92	136	225	0.51087	31.5722
SjGST2	TwGST3	0.8	5.71937e-13	17	104	151	238	0.522727	52.373
SjGST3	TwGST4	0.80315	2.11334e-67	72	377	78	307	0.545752	206.068
SjGST4	TwGST6	0.754386	2.9812e-12	46	260	155	364	0.424779	55.0694
SjGST5	TwGST6	0.746411	1.72424e-07	16	171	167	320	0.415205	39.2762
SjGST5	TwGST7	0.392344	3.91999e-07	94	175	141	217	0.439024	38.1206
SjGST6	TwGST3	0.970732	1.14484e-23	4	202	16	237	0.466368	84.3445
SjGST6	TwGST2	0.785366	8.11515e-14	7	167	31	187	0.398876	56.9954
SjGST7	TwGST3	0.965854	1.58632e-19	5	202	17	237	0.452915	73.1738
SjGST7	TwGST2	0.785366	6.37671e-12	7	167	31	187	0.404494	51.6026
SjGST9	TwGST6	0.939535	4.13585e-81	25	428	104	554	0.488372	250.366
SjGST9	TwGST7	0.485075	3.81357e-13	72	278	49	243	0.419643	58.9214
SjGST10	TwGST3	0.407563	3.34724e-11	85	173	19	115	0.546392	50.8322
SjGST11	TwGST3	0.801802	6.02844e-12	5	93	19	115	0.546392	49.2914
SjGST12	TwGST3	0.965174	7.23083e-13	5	198	19	236	0.454955	54.299
SjGST12	TwGST2	0.800995	7.1602e-06	3	163	29	187	0.342697	33.8834
SjGST13	TwGST3	0.975124	9.52335e-14	5	200	19	238	0.443439	56.9954
SjGST14	TwGST3	0.975124	7.81766e-13	5	200	19	238	0.439462	54.299
SjGST15	TwGST3	0.975124	3.5425e-11	5	200	19	238	0.441048	49.6766
SjGST16	TwGST3	0.975124	2.99253e-12	5	200	19	238	0.432314	52.7582
SjGST18	TwGST3	0.975124	1.24794e-12	5	200	19	238	0.442478	53.9138
SjGST19	TwGST3	0.975124	4.49087e-15	5	200	19	238	0.438053	60.8474
SjGST20	TwGST3	0.975124	4.3326e-14	5	200	19	238	0.430493	57.7658
SjGST21	TwGST3	0.953782	8.36177e-26	11	215	12	238	0.471366	90.5077
SjGST21	TwGST2	0.986425	1.00275e-15	1	218	14	225	0.429185	62.7734
SjGST22	TwGST3	0.970732	1.11071e-24	4	202	16	237	0.477477	87.0409
SjGST22	TwGST2	0.785366	3.32624e-12	7	167	31	187	0.423729	52.7582
SjGST23	TwGST3	0.976562	1.15032e-06	1	125	94	237	0.406897	35.039
SjGST24	TwGST3	0.777778	1.72844e-08	20	96	161	237	0.454545	39.2762
SjGST25	TwGST3	0.936975	1.72688e-26	3	204	12	234	0.471111	92.8189
SjGST25	TwGST2	0.700441	2.5623e-10	10	173	31	189	0.393258	47.7506
SjGST26	TwGST3	0.983193	2.07883e-24	2	213	5	238	0.457265	86.6557
SjGST26	TwGST2	0.977273	3.54658e-17	2	216	16	225	0.446809	66.6254
SjGST27	TwGST7	0.617886	5.7221e-06	29	104	170	250	0.407407	33.113
SjGST29	TwGST3	0.917647	1.0129e-08	2	79	5	83	0.518987	39.2762
SjGST29	TwGST2	0.964706	1.93411e-07	2	83	16	110	0.463158	35.8094
SjGST30	TwGST3	0.8	6.0689e-11	7	114	12	123	0.508929	47.3654
SjGST30	TwGST2	0.859259	1.30552e-10	2	117	23	150	0.410448	46.2098

## Sheet: SjGST vs AtGST
Supplementary Table S2 Reciprocal BLAST using the candidate SjGST proteins as queries against Arabidopsis thaliana AtGST proteins												Query_def	Subject_id	WeightCoverage	Subject_Mean_evalue	Query_Start	Query_End	Subject_Start	Subject_End	Min_Identity	Max_BitScore
Query genes	Subject genes	WeightCoverage	Subject evalue	Query start	Query end	Subject start	Subject end	Identity	BitScore			SjGST1	LdGST3	0.94	1.25132e-55	1	94	118	211	0.893617	160.614
SjGST4	AtGSTL1	0.864979	7.35842e-15	47	272	33	237	0.377193	62.003
SjGST4	AtDHAR1	0.830986	2.1416e-14	53	257	20	196	0.429268	60.4622
SjGST4	AtGSTU1	0.410714	4.58056e-13	54	152	17	108	0.56	56.6102
SjGST4	AtGSTL2	0.803509	6.99759e-13	47	275	83	289	0.403433	56.6102
SjGST4	AtGSTZ2	0.659193	3.3067e-12	47	191	14	160	0.45098	54.299
SjGST4	AtGSTZ1	0.705882	1.01874e-11	38	191	2	157	0.438272	52.7582
SjGST4	AtGSTU2	0.408889	4.18205e-11	54	152	17	108	0.55	50.8322
SjGST4	AtGSTF2	0.325472	1.01898e-08	56	123	15	83	0.536232	43.5134
SjGST4	AtGSTT1	0.22449	8.12473e-07	67	120	26	80	0.563636	38.1206
SjGST4	AtGSTF1	0.738532	1.45521e-06	57	217	16	176	0.413793	37.3502
SjGST5	AtDHAR2	0.655502	6.71334e-10	40	176	34	166	0.41958	46.2098
SjGST5	AtDHAR1	0.736842	8.05124e-10	23	176	29	166	0.421384	46.2098
SjGST9	AtDHAR2	0.86385	4.92894e-22	78	288	15	198	0.474178	83.5741
SjGST9	AtDHAR1	0.84507	1.63748e-18	83	289	20	199	0.466667	73.1738
SjGST9	AtGSTL1	0.873418	4.27373e-11	67	289	19	225	0.421739	51.9878
SjGST9	AtGSTL2	0.712329	8.39578e-11	65	289	67	274	0.423729	51.6026
SjGST21	AtGSTL1	0.723982	2.65044e-08	59	218	78	226	0.453988	41.9726
SjGST21	AtDHAR1	0.538462	2.92676e-07	59	177	56	162	0.454545	38.891
SjGST21	AtDHAR2	0.683258	8.76244e-07	27	177	23	162	0.461039	37.3502
SjGST21	AtGSTU2	0.78733	1.53328e-06	30	203	22	195	0.421875	36.5798
SjGST21	AtGSTU1	0.642534	5.2526e-06	30	171	22	159	0.470588	35.039
SjGST26	AtGSTL1	0.731818	2.1372e-08	57	217	78	227	0.463415	42.3578
SjGST27	AtTCHQD	0.609756	6.81484e-06	31	105	163	235	0.52	33.113
SjGST28	AtGSTZ1	0.466346	5.78583e-10	17	113	5	98	0.53	46.595
SjGST28	AtGSTZ2	0.581731	5.95756e-08	31	151	23	134	0.487805	40.817
SjGST28	AtTCHQD	0.288462	6.38396e-08	14	73	1	54	0.566667	40.817
SjGST28	AtGSTT1	0.432692	7.69625e-08	42	131	26	116	0.494845	40.4318
SjGST28	AtGSTT2	0.427885	7.74271e-08	43	131	26	115	0.489583	40.817
