# Supplementary material for: Isolation and characterization of glutathione S-transferase genes and their transcripts in Saccharina japonica (Laminariales, Phaeophyceae) during development and under abiotic stress
Source: BMC Plant Biol. 2023 Sep 18;23:436. doi: 10.1186/s12870-023-04430-5 (PMC10506224; doi:10.1186/s12870-023-04430-5)
Supplement: Supplementary file 3 — Additional file 3: Supplementary Table S3. The putative conserved motifs of SjGSTs. [file 12870_2023_4430_MOESM3_ESM.xlsx]

## Sheet: Sheet1
Supplementary Table S3 The putative conserved motifs of SjGSTs
Motif	Best possible match	Width
1	VPVYZMDGTDYTQSTALLRYAGKLGGTYPEDPLEALKVDEIVMIAEDVFINJFPTMGEKDEAKK	64
2	CSAYCVGDSLTIADITIHAVLATVQAGFLDGIPTTIVEDIC	41
3	PVFNYFGIPARGEATRVALAVAGVEFEDKRISFEEFGALKF	41
4	PSLKAVDDAVMEHPKVKAYYA	21
5	LMAGKVKELLEDIARKVEANK	21
6	LEMRQDLAENFLPTWLGNLEK	21
7	LIALVDSIVGEPKIAAFIAKH	21
8	DKQLESKSYLCGEECTIADMAWLPWVRC	28
9	GLPNGQ	6
10	HIHLHHHHHHHHHH	14
11	MASTTTTTSSS	11
12	CPYAQKVW	8
13	QFPYLIDPNSGAKGYESDEIIDYLDETY	28
14	FRWWCQ	6
15	WFLKLNPKGKVPVIVVDGGLIVESLVVIEYL	31
16	LEKCZA	6
17	RAWCEQNLSHRRILRGDRPRLCWCR	25
18	CFGWLFFNPGEPPFGAPGGYCHV	23
19	YWKGRQFRGNPRW	13
20	FYPCPQDGPPFR	12
