# Supplementary material for: Isolation and characterization of glutathione S-transferase genes and their transcripts in Saccharina japonica (Laminariales, Phaeophyceae) during development and under abiotic stress
Source: BMC Plant Biol. 2023 Sep 18;23:436. doi: 10.1186/s12870-023-04430-5 (PMC10506224; doi:10.1186/s12870-023-04430-5)
Supplement: Supplementary file 5 — Additional file 5: Supplementary Table S5. The types of alternative splicing sites in SjGST. [file 12870_2023_4430_MOESM5_ESM.xlsx]

## Sheet: Sheet1
Supplementary Table S5 The types of alternative splicing sites in SjGST
		A1		B1		C1		C2		C3		C4		D1		D4		E1		E4
id	id	type	num	type	num	type	num	type	num	type	num	type	num	type	num	type	num	type	num	type	num
SjGST1	GENE_000958					other	3
SjGST2	GENE_003591
SjGST3	GENE_003790	ES	1	TSS	1			TSS	1	ES	1	ES	1	TSS	1	ES	1	ES	1	ES	1
		TSS	1	ES	1			ES	1	TSS	1	TSS	1	ES	1	TSS	1	TSS	1	TSS	1
SjGST4	GENE_004442													TTS	1	TTS	2	TTS	1	TTS	1
														IR	1	IR	1			IR	1
SjGST5	GENE_006883	other	2	other	2	other	2	other	2	other	2							other	2	other	2
SjGST6	GENE_007480	TSS	2			TSS	1
SjGST7	GENE_010113	other	1	other	1	other	3	other	1	other	3			other	1	other	1	ES	1	other	1
		p3_splice	1	p3_splice	1	ES	1	p3_splice	1	p3_splice	1			p3_splice	1			other	1
						p3_splice	1											p3_splice	1
SjGST8	GENE_011072
SjGST9	GENE_011958	TSS	1	TSS	1	TSS	1	TSS	1	TSS	1	TSS	1	TSS	1	TSS	1	TSS	1	TSS	1
		TTS	1	TTS	1	other	3	TTS	1	other	3	TTS	1	TTS	1	TTS	1	TTS	1	TTS	1
				other	3	TTS	1	other	3	TTS	1	other	3	other	3			other	3	other	3
SjGST10	GENE_013030
SjGST11	GENE_013031
SjGST12	GENE_013032																			other	1
SjGST13	GENE_015111															IR	1			IR	1
SjGST14	GENE_015113																			TTS	1
SjGST15	GENE_015114
SjGST16	GENE_015124			TTS	1	TTS	1	TTS	1	TTS	1	TTS	1	TTS	1	TTS	1	TTS	1	TTS	1
SjGST17	GENE_015125																			TTS	1
SjGST18	GENE_015126
SjGST19	GENE_015127					ES	1			p3_splice	1			ES	1
SjGST20	GENE_018185	TSS	1	TSS	1	TSS	1	TSS	1	TSS	1	TSS	1	TSS	1	TSS	1	TSS	1	TSS	1
		p3_splice	1
SjGST21	GENE_018444	TSS	1							TSS	2	TSS	3			TSS	4			TSS	6
																ES	1
SjGST22	GENE_020841	TTS	3	TSS	2	TTS	8	TTS	2	TTS	2	TTS	3	TSS	1	TTS	2	TSS	1	TTS	1
		ES	1	TTS	4	ES	1	p3_splice	1	ES	3	ES	2	TTS	4	ES	1	TTS	3	ES	1
						TSS	2					other	2			other	2
												p5_splice	1
SjGST23	GENE_020842
SjGST24	GENE_020843	TSS	1	TSS	1	ES	1	TSS	1	TSS	1	TSS	2	TSS	1			TSS	1	TSS	1
		ES	1	ES	1	TSS	2
SjGST25	GENE_021351	p3_splice	1							p3_splice	1	p3_splice	1	p3_splice	1	p3_splice	1	p3_splice	1	p3_splice	1
SjGST26	GENE_022334
SjGST27	GENE_023686	TSS	2	TSS	2	TSS	1	TSS	2	TSS	1	TSS	1	TSS	1	TSS	2	TSS	1	TSS	4
		other	1	other	1	other	1	other	1	other	1	other	1	other	1	other	1	other	1	other	1
																p3_splice	2			p3_splice	2
SjGST28	GENE_023690	TSS	2	TSS	3	TSS	2	TSS	3	TSS	2	TSS	3	TSS	3	TSS	3	TSS	3	TSS	4
		TTS	2	TTS	2	TTS	1	TTS	2	TTS	1	TTS	1	TTS	1	TTS	2	TTS	1	TTS	3
																				p5_splice	1
SjGST29	XLOC_014659					other	1	other	1			other	1	other	1	p5_splice	1
SjGST30	XLOC_028480	TTS	1	TTS	1	TTS	1	TTS	1	TTS	1	TTS	1	TTS	1	TTS	1	TTS	1	TTS	1
SjGST31	XLOC_034827
SjGST32	XLOC_036550
	total		28		30		40		27		31		31		29		34		28		44	#REF!
The classification of alternative splicing is as follows:
Intergentic: Junctions start from and/or end un with the ares between genes.
p5_splice: Junctions start inside an exon, end up with initiation site of another exon.
p3_splice: Junctions start from an exon termination site and end up inside another exon.
ES: Junction start from an exon termination site and end up with another termination site.
IR: Junctiona start and end in the same exon
TSS: Junctions start from the 5' end of exon initiation site and end up with another exon.
TTS: Junctions start from the 3' end of the last exon initiation site and end up with another exon.
Other: Do not belong to the above situations.
