# Supplementary material for: Isolation and characterization of glutathione S-transferase genes and their transcripts in Saccharina japonica (Laminariales, Phaeophyceae) during development and under abiotic stress
Source: BMC Plant Biol. 2023 Sep 18;23:436. doi: 10.1186/s12870-023-04430-5 (PMC10506224; doi:10.1186/s12870-023-04430-5)
Supplement: Supplementary file 6 — Additional file 6: Supplementary Table S6. The secondary structure features of SjGSTs. [file 12870_2023_4430_MOESM6_ESM.xlsx]

## Sheet: Sheet1
Supplementary Table S6 The secondary structure features of SjGSTs
	Gene	α-helix	β-sheets	β-turns	random coil
Group Ⅰ	SjGST8	38.23	14.98	6.12	40.67
	SjGST10	37.18	18.05	6.5	38.27
	SjGST11	45.05	12.61	5.41	36.94
	SjGST12	53.23	10.95	6.97	28.86
	SjGST13	57.71	8.96	7.46	25.87
	SjGST14	54.73	9.45	5.97	29.85
	SjGST15	59.2	8.46	5.47	26.87
	SjGST16	58.21	8.6	6.47	26.37
	SjGST17	66.89	2.65	9.93	20.53
	SjGST18	57.21	8.96	7.46	26.37
	SjGST19	54.23	8.46	7.46	29.85
	SjGST20	57.21	8.46	6.47	27.86
	SjGST25	44.4	7.88	6.22	41.49
	SjGST31	50.98	17.65	9.8	21.57
	SjGST32	52.05	10.96	6.85	30.14
	average	52.434	10.472	6.97067	30.1007
Group Ⅱ	SjGST3	33.86	12.34	3.67	50.13
	SjGST4	46.67	11.23	3.86	38.25
	SjGST5	43.06	17.7	8.61	30.62
	SjGST9	46.28	11.16	3.49	39.07
	SjGST27	55.28	11.38	3.25	30.08
	SjGST28	27.88	21.63	10.1	40.38
	average	42.1717	14.24	5.49667	38.0883
Group Ⅲ	SjGST1	62	5	11	22
	SjGST2	58.18	3.64	10	28.18
	SjGST6	55.61	7.8	8.29	28.29
	SjGST7	54.15	8.29	7.8	29.76
	SjGST21	51.13	12.22	6.79	29.86
	SjGST22	56.1	6.34	9.27	28.29
	SjGST23	67.97	4.69	7.81	19.53
	SjGST24	59.6	10.1	10.1	20.2
	SjGST26	49.55	10	6.82	33.64
	SjGST29	29.41	15.29	4.71	50.59
	SjGST30	45.3	11.11	5.19	37.78
	average	53.5455	8.58909	7.98	29.8291
