# Supplementary material for: Isolation and characterization of glutathione S-transferase genes and their transcripts in Saccharina japonica (Laminariales, Phaeophyceae) during development and under abiotic stress
Source: BMC Plant Biol. 2023 Sep 18;23:436. doi: 10.1186/s12870-023-04430-5 (PMC10506224; doi:10.1186/s12870-023-04430-5)
Supplement: Supplementary file 7 — Additional file 7: Supplementary Table S7. Transcriptional profiles enriched pathway in S. japonica different development stages. [file 12870_2023_4430_MOESM7_ESM.xlsx]

## Sheet: Sheet1
Supplementary Table S7 Transcriptional profiles enriched pathway in S. japonica different development stages
profile	Trend	Enriched pathway	Q-value
0		Oxidative phosphorylation	5.89204e-06
		Photosynthesis - antenna proteins	0.00075164
		Phagosome	0.00075164
3		Ribosome biogenesis in eukaryotes	4.28239e-05
		Spliceosome	0.0256656
		Basal transcription factors	0.46209
6		Carbon fixation in photosynthetic organisms	0.482283
		Lysine biosynthesis	0.482283
		Spliceosome	0.482283
23		Plant hormone signal transduction	0.0785398
		RNA transport	0.0826369
		mRNA surveillance pathway	0.0833437
25		Metabolic pathways	0.000438863
		Biosynthesis of antibiotics	0.00136505
		Biosynthesis of secondary metabolites	0.00136505
28		Mismatch repair	0.117495
		Base excision repair	0.219344
		One carbon pool by folate	0.298478

## Sheet: Sheet2
	GeneID	Profile	KEGG_A_class	KEGG_B_class	Pathway
SjGST2	GENE_003591	0	Metabolism	Metabolism of other amino acids;Global and Overview;Lipid metabolism	ko01100//Metabolic pathways;ko00480//Glutathione metabolism;ko00590//Arachidonic acid metabolism
SjGST6	GENE_007480	0	Metabolism	Metabolism of other amino acids;Global and Overview;Lipid metabolism	ko01100//Metabolic pathways;ko00480//Glutathione metabolism;ko00590//Arachidonic acid metabolism
SjGST15	GENE_015114	0	Metabolism	Metabolism of other amino acids;Lipid metabolism;Global and Overview	ko01100//Metabolic pathways;ko00480//Glutathione metabolism;ko00590//Arachidonic acid metabolism
SjGST19	GENE_015127	0	Metabolism	Metabolism of other amino acids;Global and Overview;Lipid metabolism	ko01100//Metabolic pathways;ko00480//Glutathione metabolism;ko00590//Arachidonic acid metabolism
SjGST20	GENE_018185	0	Metabolism	Lipid metabolism;Global and Overview;Metabolism of other amino acids	ko01100//Metabolic pathways;ko00480//Glutathione metabolism;ko00590//Arachidonic acid metabolism
SjGST29	XLOC_014659	0	-	-	-
SjGST28	GENE_023690	1	-	-	-
SjGST12	GENE_013032	3	Metabolism	Global and Overview;Lipid metabolism;Metabolism of other amino acids	ko01100//Metabolic pathways;ko00480//Glutathione metabolism;ko00590//Arachidonic acid metabolism
SjGST32	XLOC_036550	3	-	-	-
SjGST8	GENE_011072	6	-	-	-
SjGST25	GENE_021351	7	Metabolism	Lipid metabolism;Global and Overview;Metabolism of other amino acids	ko01100//Metabolic pathways;ko00480//Glutathione metabolism;ko00590//Arachidonic acid metabolism
SjGST13	GENE_015111	13	Metabolism	Global and Overview;Lipid metabolism;Metabolism of other amino acids	ko01100//Metabolic pathways;ko00480//Glutathione metabolism;ko00590//Arachidonic acid metabolism
SjGST21	GENE_018444	13	Metabolism	Lipid metabolism;Global and Overview;Metabolism of other amino acids	ko01100//Metabolic pathways;ko00480//Glutathione metabolism;ko00590//Arachidonic acid metabolism
SjGST10	GENE_013030	14	Metabolism	Global and Overview;Lipid metabolism;Metabolism of other amino acids	ko01100//Metabolic pathways;ko00480//Glutathione metabolism;ko00590//Arachidonic acid metabolism
SjGST17	GENE_015125	14	Metabolism	Lipid metabolism;Global and Overview;Metabolism of other amino acids	ko01100//Metabolic pathways;ko00480//Glutathione metabolism;ko00590//Arachidonic acid metabolism
SjGST18	GENE_015126	14	Metabolism	Metabolism of other amino acids;Global and Overview;Lipid metabolism	ko01100//Metabolic pathways;ko00480//Glutathione metabolism;ko00590//Arachidonic acid metabolism
SjGST30	XLOC_028480	15	Metabolism	Global and Overview;Lipid metabolism;Metabolism of other amino acids	ko01100//Metabolic pathways;ko00480//Glutathione metabolism;ko00590//Arachidonic acid metabolism
SjGST31	XLOC_034827	17	-	-	-
SjGST14	GENE_015113	23	Metabolism	Lipid metabolism;Global and Overview;Metabolism of other amino acids	ko01100//Metabolic pathways;ko00480//Glutathione metabolism;ko00590//Arachidonic acid metabolism
SjGST7	GENE_010113	24	Metabolism	Lipid metabolism;Global and Overview;Metabolism of other amino acids	ko01100//Metabolic pathways;ko00480//Glutathione metabolism;ko00590//Arachidonic acid metabolism
SjGST11	GENE_013031	24	-	-	-
SjGST3	GENE_003790	25	-	-	-
SjGST24	GENE_020843	25	Metabolism	Lipid metabolism;Global and Overview;Metabolism of other amino acids	ko01100//Metabolic pathways;ko00480//Glutathione metabolism;ko00590//Arachidonic acid metabolism
SjGST16	GENE_015124	26	Metabolism	Metabolism of other amino acids;Global and Overview;Lipid metabolism	ko01100//Metabolic pathways;ko00480//Glutathione metabolism;ko00590//Arachidonic acid metabolism
SjGST5	GENE_006883	28	Metabolism	Metabolism of other amino acids	ko00480//Glutathione metabolism
