# Supplementary material for: Isolation and characterization of glutathione S-transferase genes and their transcripts in Saccharina japonica (Laminariales, Phaeophyceae) during development and under abiotic stress
Source: BMC Plant Biol. 2023 Sep 18;23:436. doi: 10.1186/s12870-023-04430-5 (PMC10506224; doi:10.1186/s12870-023-04430-5)
Supplement: Supplementary file 8 — Additional file 8: Supplementary Table S8. Transcriptional profiles enriched pathway in S. japonica different tissues. [file 12870_2023_4430_MOESM8_ESM.xlsx]

## Sheet: Sheet1
Supplementary Table S8 Transcriptional profiles enriched pathway in S. japonica different tissues
profile	Trend	Enriched pathway	Q-value
0		Metabolic pathways	0.0538391
		Microbial metabolism in diverse environments	0.0538391
		Pyruvate metabolism	0.0538391
3		Lysine biosynthesis	0.57737
		Sulfur relay system	0.57737
		Biosynthesis of antibiotics	0.57737
9		Photosynthesis - antenna proteins	5.9e-06
		Metabolic pathways	0.0015
		Microbial metabolism in diverse environments	0.04
16		Linoleic acid metabolism	0.0149527
		Arachidonic acid metabolism	0.0580251
		Cysteine and methionine metabolism	0.106081
22		Arachidonic acid metabolism	0.0877166
		Citrate cycle (TCA cycle)	0.0877166
		Glutathione metabolism	0.0877166
25		ABC transporters	0.151945
		RNA transport	0.151945
		Photosynthesis	0.40944

## Sheet: Sheet2
	GeneID	Profile	GO Component	GO Function	GO Process	Ontology	KEGG_A_class	KEGG_B_class	Pathway
SjGST24	GENE_020843	0					Metabolism	Global and Overview	ko01100//Metabolic pathways;ko00480//Glutathione metabolism;ko00590//Arachidonic acid metabolism
SjGST30	XLOC_028480	2					Metabolism	Global and Overview;Lipid metabolism;Metabolism of other amino acids	ko01100//Metabolic pathways;ko00480//Glutathione metabolism;ko00590//Arachidonic acid metabolism
SjGST8	GENE_011072	3	plastid part				-	-	-
SjGST2	GENE_003591	7					Metabolism	Metabolism of other amino acids;Global and Overview;Lipid metabolism	ko01100//Metabolic pathways;ko00480//Glutathione metabolism;ko00590//Arachidonic acid metabolism
SjGST26	GENE_022334	7					Metabolism	Metabolism of other amino acids;Global and Overview;Lipid metabolism	ko01100//Metabolic pathways;ko00480//Glutathione metabolism;ko00590//Arachidonic acid metabolism
SjGST25	GENE_021351	8					Metabolism	Lipid metabolism;Global and Overview;Metabolism of other amino acids	ko01100//Metabolic pathways;ko00480//Glutathione metabolism;ko00590//Arachidonic acid metabolism
SjGST4	GENE_004442	9					Metabolism	Metabolism of other amino acids	ko00480//Glutathione metabolism
SjGST7	GENE_010113	9					Metabolism	Lipid metabolism;Global and Overview;Metabolism of other amino acids	ko01100//Metabolic pathways;ko00480//Glutathione metabolism;ko00590//Arachidonic acid metabolism
SjGST9	GENE_011958	9					Metabolism	Metabolism of other amino acids	ko00480//Glutathione metabolism
SjGST13	GENE_015111	16					Metabolism	Global and Overview;Lipid metabolism;Metabolism of other amino acids	ko01100//Metabolic pathways;ko00480//Glutathione metabolism;ko00590//Arachidonic acid metabolism
SjGST21	GENE_018444	16					Metabolism	Lipid metabolism;Global and Overview;Metabolism of other amino acids	ko01100//Metabolic pathways;ko00480//Glutathione metabolism;ko00590//Arachidonic acid metabolism
SjGST22	GENE_020841	16					Metabolism	Lipid metabolism;Global and Overview;Metabolism of other amino acids	ko01100//Metabolic pathways;ko00480//Glutathione metabolism;ko00590//Arachidonic acid metabolism
SjGST10	GENE_013030	22					Metabolism	Global and Overview;Lipid metabolism;Metabolism of other amino acids	ko01100//Metabolic pathways;ko00480//Glutathione metabolism;ko00590//Arachidonic acid metabolism
SjGST11	GENE_013031	22					-	-	-
SjGST12	GENE_013032	22					Metabolism	Global and Overview;Lipid metabolism;Metabolism of other amino acids	ko01100//Metabolic pathways;ko00480//Glutathione metabolism;ko00590//Arachidonic acid metabolism
SjGST14	GENE_015113	22					Metabolism	Lipid metabolism;Global and Overview;Metabolism of other amino acids	ko01100//Metabolic pathways;ko00480//Glutathione metabolism;ko00590//Arachidonic acid metabolism
SjGST17	GENE_015125	22					Metabolism	Lipid metabolism;Global and Overview;Metabolism of other amino acids	ko01100//Metabolic pathways;ko00480//Glutathione metabolism;ko00590//Arachidonic acid metabolism
SjGST27	GENE_023686	22					-	-	-
SjGST28	GENE_023690	22					-	-	-
SjGST31	XLOC_034827	22					-	-	-
SjGST18	GENE_015126	25					Metabolism	Metabolism of other amino acids;Global and Overview;Lipid metabolism	ko01100//Metabolic pathways;ko00480//Glutathione metabolism;ko00590//Arachidonic acid metabolism
