# Supplementary material for: Isolation and characterization of glutathione S-transferase genes and their transcripts in Saccharina japonica (Laminariales, Phaeophyceae) during development and under abiotic stress
Source: BMC Plant Biol. 2023 Sep 18;23:436. doi: 10.1186/s12870-023-04430-5 (PMC10506224; doi:10.1186/s12870-023-04430-5)
Supplement: Supplementary file 9 — Additional file 9: Supplementary Table S9. The KEGG pathway of SjGSTs. [file 12870_2023_4430_MOESM9_ESM.xlsx]

## Sheet: Sheet1
Supplementary Table S9 The KEGG pathway of SjGSTs
ID	Gene	KEGG_A_class	KEGG_B_class	Pathway
GENE_000958	SjGST1	Metabolism	Metabolism of other amino acids;Lipid metabolism;Global and Overview	ko01100//Metabolic pathways;ko00480//Glutathione metabolism;ko00590//Arachidonic acid metabolism
GENE_003591	SjGST2	Metabolism	Metabolism of other amino acids;Global and Overview;Lipid metabolism	ko01100//Metabolic pathways;ko00480//Glutathione metabolism;ko00590//Arachidonic acid metabolism
GENE_003790	SjGST3	-	-	-
GENE_004442	SjGST4	Metabolism	Metabolism of other amino acids	ko00480//Glutathione metabolism
GENE_006883	SjGST5	Metabolism	Metabolism of other amino acids	ko00480//Glutathione metabolism
GENE_007480	SjGST6	Metabolism	Metabolism of other amino acids;Global and Overview;Lipid metabolism	ko01100//Metabolic pathways;ko00480//Glutathione metabolism;ko00590//Arachidonic acid metabolism
GENE_010113	SjGST7	Metabolism	Lipid metabolism;Global and Overview;Metabolism of other amino acids	ko01100//Metabolic pathways;ko00480//Glutathione metabolism;ko00590//Arachidonic acid metabolism
GENE_011072	SjGST8	-	-	-
GENE_011958	SjGST9	Metabolism	Metabolism of other amino acids	ko00480//Glutathione metabolism
GENE_013030	SjGST10	Metabolism	Global and Overview;Lipid metabolism;Metabolism of other amino acids	ko01100//Metabolic pathways;ko00480//Glutathione metabolism;ko00590//Arachidonic acid metabolism
GENE_013031	SjGST11	-	-	-
GENE_013032	SjGST12	Metabolism	Global and Overview;Lipid metabolism;Metabolism of other amino acids	ko01100//Metabolic pathways;ko00480//Glutathione metabolism;ko00590//Arachidonic acid metabolism
GENE_015111	SjGST13	Metabolism	Global and Overview;Lipid metabolism;Metabolism of other amino acids	ko01100//Metabolic pathways;ko00480//Glutathione metabolism;ko00590//Arachidonic acid metabolism
GENE_015113	SjGST14	Metabolism	Lipid metabolism;Global and Overview;Metabolism of other amino acids	ko01100//Metabolic pathways;ko00480//Glutathione metabolism;ko00590//Arachidonic acid metabolism
GENE_015114	SjGST15	Metabolism	Metabolism of other amino acids;Lipid metabolism;Global and Overview	ko01100//Metabolic pathways;ko00480//Glutathione metabolism;ko00590//Arachidonic acid metabolism
GENE_015124	SjGST16	Metabolism	Metabolism of other amino acids;Global and Overview;Lipid metabolism	ko01100//Metabolic pathways;ko00480//Glutathione metabolism;ko00590//Arachidonic acid metabolism
GENE_015125	SjGST17	Metabolism	Lipid metabolism;Global and Overview;Metabolism of other amino acids	ko01100//Metabolic pathways;ko00480//Glutathione metabolism;ko00590//Arachidonic acid metabolism
GENE_015126	SjGST18	Metabolism	Metabolism of other amino acids;Global and Overview;Lipid metabolism	ko01100//Metabolic pathways;ko00480//Glutathione metabolism;ko00590//Arachidonic acid metabolism
GENE_015127	SjGST19	Metabolism	Metabolism of other amino acids;Global and Overview;Lipid metabolism	ko01100//Metabolic pathways;ko00480//Glutathione metabolism;ko00590//Arachidonic acid metabolism
GENE_018185	SjGST20	Metabolism	Lipid metabolism;Global and Overview;Metabolism of other amino acids	ko01100//Metabolic pathways;ko00480//Glutathione metabolism;ko00590//Arachidonic acid metabolism
GENE_018444	SjGST21	Metabolism	Lipid metabolism;Global and Overview;Metabolism of other amino acids	ko01100//Metabolic pathways;ko00480//Glutathione metabolism;ko00590//Arachidonic acid metabolism
GENE_020841	SjGST22	Metabolism	Lipid metabolism;Global and Overview;Metabolism of other amino acids	ko01100//Metabolic pathways;ko00480//Glutathione metabolism;ko00590//Arachidonic acid metabolism
GENE_020842	SjGST23	Metabolism	Metabolism of other amino acids;Global and Overview;Lipid metabolism	ko01100//Metabolic pathways;ko00480//Glutathione metabolism;ko00590//Arachidonic acid metabolism
GENE_020843	SjGST24	Metabolism	Lipid metabolism;Global and Overview;Metabolism of other amino acids	ko01100//Metabolic pathways;ko00480//Glutathione metabolism;ko00590//Arachidonic acid metabolism
GENE_021351	SjGST25	Metabolism	Lipid metabolism;Global and Overview;Metabolism of other amino acids	ko01100//Metabolic pathways;ko00480//Glutathione metabolism;ko00590//Arachidonic acid metabolism
GENE_022334	SjGST26	Metabolism	Metabolism of other amino acids;Global and Overview;Lipid metabolism	ko01100//Metabolic pathways;ko00480//Glutathione metabolism;ko00590//Arachidonic acid metabolism
GENE_023686	SjGST27	-	-	-
GENE_023690	SjGST28	-	-	-
XLOC_014659	SjGST29	-	-	-
XLOC_028480	SjGST30	Metabolism	Global and Overview;Lipid metabolism;Metabolism of other amino acids	ko01100//Metabolic pathways;ko00480//Glutathione metabolism;ko00590//Arachidonic acid metabolism
XLOC_034827	SjGST31	-	-	-
XLOC_036550	SjGST32	-	-	-
